# Supplementary material for: The association between smartphone use and sleep quality, psychological distress, and loneliness among health care students and workers in Saudi Arabia
Source: PLoS One. 2023 Jan 26;18(1):e0280681. doi: 10.1371/journal.pone.0280681 (PMC9879389; doi:10.1371/journal.pone.0280681)
Supplement: S1 Dataset — (XLSX) [file pone.0280681.s001.xlsx]

## Sheet: Sheet1
SN	Gender	Age	Specialty	Qualification	Qualification2	City	Region	Nationality	GH1	GH2	GH3	MA1	MA2	MA3	MA4	MA5	MA6	MA_Total6	SleepQuality	K1	K2	K3	K4	K5	K6	K7	K8	K9	K10	K_total	L1	L2	L3	L4	L5	L6	L1s	L2s	L3s	L4s	L5s	L6s	EL	SL
3	2	25	1	3	3	2	3	1	1	2	1	5	1	5	4	5	4	28.8	5	4	4	2	2	2	1	2	2	5	2	26	2	3	3	2	3	1	0	0	0	0	0	0	0	0
4	2	24	1	3	3	2	3	1	2	1	1	3	5	2	4	3	2	22.8	2	2	2	3	2	3	2	2	2	2	3	23	2	1	1	1	1	1	0	1	1	0	1	0	0	3
10	2	19	1	1	1	2	3	1	2	2	2	5	1	2	3	3	5	22.8	8	1	3	2	5	1	1	3	2	2	5	25	1	1	2	1	2	1	0	1	0	0	0	0	0	1
11	1	26	1	4	4	3	4	1	2	2	1	4	2	4	5	4	3	26.4	7	5	2	2	1	1	1	1	2	1	2	18	2	3	3	2	2	2	0	0	0	0	0	0	0	0
18	2	26	1	3	3	6	3	1	1	1	2	3	1	5	2	2	1	16.8	3	3	4	4	2	2	2	2	1	1	1	22	3	3	3	2	3	1	1	0	0	0	0	0	1	0
19	1	24	1	1	1	6	3	1	2	2	2	5	1	4	3	3	1	20.4	4	4	4	4	5	2	3	5	5	4	4	40	3	3	2	2	1	2	1	0	0	0	1	0	1	1
22	2	23	1	1	1	6	3	1	2	2	2	2	1	2	3	1	3	14.4	7	1	1	1	1	1	1	1	1	1	1	10	1	3	3	1	3	1	0	0	0	0	0	0	0	0
26	1	22	1	1	1	6	3	1	2	2	2	5	4	5	3	5	4	31.2	4	3	2	3	3	4	2	3	3	2	3	28	3	2	3	1	2	3	1	0	0	0	0	1	2	0
34	2	19	1	1	1	6	3	1	2	1	1	5	1	4	4	4	2	24	3	5	3	2	5	5	4	1	2	3	1	31	2	3	3	1	3	1	0	0	0	0	0	0	0	0
36	2	19	1	1	1	6	3	1	2	2	2	3	1	3	1	1	1	12	8	2	1	1	1	1	1	1	2	1	1	12	1	2	1	3	1	1	0	0	1	1	1	0	1	2
38	2	19	1	1	1	6	3	1	2	2	1	3	1	2	4	1	4	18	6	2	3	1	2	2	2	1	2	2	1	18	1	3	2	1	3	1	0	0	0	0	0	0	0	0
40	2	19	1	1	1	6	3	1	2	2	2	1	3	3	2	1	3	15.6	5	2	2	1	1	3	1	1	1	1	1	14	1	3	3	2	3	1	0	0	0	0	0	0	0	0
41	2	19	1	1	1	6	3	1	2	1	2	5	2	4	4	5	3	27.6	10	2	3	1	1	1	1	1	1	1	1	13	1	2	3	1	3	1	0	0	0	0	0	0	0	0
42	2	19	1	1	1	6	3	1	2	2	1	3	1	4	3	1	2	16.8	5	2	1	1	3	1	1	1	2	1	1	14	2	3	2	1	1	1	0	0	0	0	1	0	0	1
43	2	19	1	1	1	6	3	1	2	1	1	2	1	2	2	2	2	13.2	2	1	2	2	1	2	1	2	2	2	2	17	2	2	2	2	2	2	0	0	0	0	0	0	0	0
44	2	19	1	1	1	6	3	1	2	2	2	1	1	3	5	2	5	20.4	5	4	5	5	5	3	5	5	5	5	3	45	1	3	2	3	1	3	0	0	0	1	1	1	2	1
46	2	18	1	1	1	6	3	1	2	2	1	5	3	5	5	4	1	27.6	5	2	4	3	2	1	1	1	2	1	1	18	1	3	3	1	3	1	0	0	0	0	0	0	0	0
47	2	18	1	1	1	6	3	1	2	1	1	1	1	1	2	1	2	9.6	6	2	2	1	1	1	1	1	2	1	1	13	1	2	1	1	3	1	0	0	1	0	0	0	0	1
48	2	18	1	1	1	6	3	1	2	2	2	2	2	3	3	2	4	19.2	5	5	4	3	5	3	2	5	5	4	5	41	3	2	1	2	2	3	1	0	1	0	0	1	2	1
49	2	18	1	1	1	6	3	1	2	2	2	5	4	5	5	5	3	32.4	6	2	3	3	2	3	4	4	3	3	2	29	3	1	1	3	2	3	1	1	1	1	0	1	3	2
57	2	24	1	4	4	9	2	1	2	2	2	5	3	5	4	3	4	28.8	8	4	4	3	4	3	3	3	3	2	3	32	2	2	3	1	3	1	0	0	0	0	0	0	0	0
60	2	28	1	3	3	10	4	1	2	1	2	4	2	4	3	2	4	22.8	2	4	3	3	4	2	2	5	4	4	5	36	3	1	1	3	1	2	1	1	1	1	1	0	2	3
73	1	26	1	3	3	13	3	1	1	2	1	1	1	1	4	1	3	13.2	8	2	3	4	3	2	1	2	4	1	1	23	2	2	3	1	2	1	0	0	0	0	0	0	0	0
77	1	23	1	4	4	13	3	1	2	2	2	2	1	3	4	3	4	20.4	5	3	2	1	1	2	1	1	2	2	1	16	1	2	3	1	3	1	0	0	0	0	0	0	0	0
79	1	23	1	1	1	13	3	1	2	2	1	1	5	5	1	3	3	21.6	5	2	1	1	1	1	1	1	1	1	1	11	1	3	3	2	3	1	0	0	0	0	0	0	0	0
81	1	22	1	2	1	13	3	1	2	1	1	3	3	3	3	3	3	21.6	5	3	3	3	3	3	3	3	3	3	3	30	2	2	2	2	2	2	0	0	0	0	0	0	0	0
122	2	36	1	5	4	14	1	1	2	1	1	2	1	4	3	2	3	18	3	3	4	4	4	3	3	3	4	3	2	33	2	2	2	3	3	1	0	0	0	1	0	0	1	0
123	2	36	1	3	3	14	1	2	2	2	2	3	1	1	3	1	3	14.4	3	3	3	3	4	4	4	4	4	4	4	37	1	1	1	3	3	3	0	1	1	1	0	1	2	2
125	2	36	1	5	4	14	1	1	2	1	1	3	1	1	2	1	1	10.8	10	3	3	2	1	1	1	1	3	1	1	17	1	3	3	1	3	1	0	0	0	0	0	0	0	0
127	1	35	1	5	4	14	1	1	2	2	2	3	1	3	3	3	3	19.2	10	3	1	1	1	1	1	1	1	1	1	12	1	3	2	3	3	1	0	0	0	1	0	0	1	0
164	2	26	1	3	3	14	1	1	2	2	2	5	2	5	5	4	2	27.6	7	5	5	5	4	3	2	2	4	2	2	34	2	3	3	2	3	2	0	0	0	0	0	0	0	0
168	2	26	1	2	1	14	1	1	2	1	2	3	1	3	3	1	1	14.4	3	4	5	5	5	4	4	5	5	2	1	40	2	2	2	3	2	2	0	0	0	1	0	0	1	0
169	1	26	1	4	4	14	1	1	2	1	2	1	1	4	4	1	4	18	7	1	1	1	1	2	2	1	1	1	1	12	2	3	3	2	2	1	0	0	0	0	0	0	0	0
170	2	26	1	4	4	14	1	1	2	2	2	3	2	4	3	2	3	20.4	5	2	3	2	3	3	2	2	1	1	1	20	2	2	3	1	3	1	0	0	0	0	0	0	0	0
172	1	26	1	2	1	14	1	1	2	2	2	3	1	3	5	3	2	20.4	7	5	3	4	5	2	2	5	5	5	5	41	3	2	2	3	2	3	1	0	0	1	0	1	3	0
176	1	25	1	4	4	14	1	1	2	1	2	1	1	1	1	1	1	7.2	6	2	1	1	1	1	1	1	1	1	1	11	2	3	3	1	3	1	0	0	0	0	0	0	0	0
177	2	25	1	1	1	14	1	1	2	2	2	5	3	5	5	5	3	31.2	10	5	5	5	5	4	5	5	5	5	5	49	2	2	1	2	1	2	0	0	1	0	1	0	0	2
183	2	25	1	2	1	14	1	1	2	2	2	3	2	3	3	3	3	20.4	9	3	3	3	2	1	1	2	3	2	1	21	2	2	2	1	3	1	0	0	0	0	0	0	0	0
184	2	25	1	2	1	14	1	1	2	2	2	4	2	5	5	4	4	28.8	8	4	4	4	4	4	4	4	4	4	4	40	2	2	2	1	3	1	0	0	0	0	0	0	0	0
185	1	25	1	2	1	14	1	1	2	1	1	5	1	3	1	4	1	18	7	1	1	1	1	1	1	1	1	1	1	10	1	3	3	1	3	1	0	0	0	0	0	0	0	0
186	1	24	1	4	4	14	1	1	2	2	2	4	1	3	3	2	1	16.8	5	4	3	1	2	3	1	1	3	1	1	20	3	2	3	1	2	1	1	0	0	0	0	0	1	0
190	1	24	1	3	3	14	1	1	2	1	1	2	1	2	2	1	1	10.8	6	3	1	1	1	1	1	1	1	1	1	12	1	3	3	1	3	1	0	0	0	0	0	0	0	0
191	1	24	1	3	3	14	1	1	2	1	1	2	1	4	2	1	2	14.4	6	2	1	1	1	1	1	1	1	1	1	11	1	2	3	1	3	1	0	0	0	0	0	0	0	0
192	2	24	1	2	1	14	1	1	2	1	2	3	3	3	4	3	3	22.8	6	4	4	3	2	1	1	2	3	1	2	23	2	2	3	1	3	1	0	0	0	0	0	0	0	0
202	1	23	1	1	1	14	1	1	2	2	2	5	4	2	5	5	5	31.2	8	3	5	5	5	5	5	4	5	5	5	47	3	1	1	3	1	3	1	1	1	1	1	1	3	3
204	2	23	1	1	1	14	1	1	2	2	1	3	3	4	4	3	3	24	7	5	4	2	5	2	2	5	5	5	5	40	3	3	2	1	1	2	1	0	0	0	1	0	1	1
217	2	19	1	1	1	14	1	1	2	1	2	3	5	4	3	5	3	27.6	7	3	3	3	2	5	4	1	4	3	1	29	2	3	3	1	2	2	0	0	0	0	0	0	0	0
219	1	23	1	1	1	15	3	1	2	1	1	4	1	2	5	4	4	24	9	4	1	2	4	3	4	3	4	2	4	31	2	3	3	1	3	2	0	0	0	0	0	0	0	0
220	2	24	1	3	3	16	2	1	2	2	1	4	1	4	4	4	3	24	6	2	3	2	2	1	2	2	2	1	1	18	2	2	2	1	2	1	0	0	0	0	0	0	0	0
225	1	25	1	4	4	17	4	1	2	1	1	2	1	3	5	2	3	19.2	10	1	1	1	1	1	1	1	1	1	2	11	3	1	2	1	3	1	1	1	0	0	0	0	1	1
241	1	26	1	2	1	18	1	1	1	2	2	3	1	4	4	3	3	21.6	4	3	4	4	5	4	5	4	4	3	3	39	3	2	2	2	2	3	1	0	0	0	0	1	2	0
242	2	26	1	3	3	18	1	1	2	2	2	3	1	3	4	3	5	22.8	7	5	4	4	5	3	3	3	5	3	4	39	2	3	3	1	3	1	0	0	0	0	0	0	0	0
244	2	25	1	1	1	18	1	1	2	1	1	1	1	2	2	2	1	10.8	2	5	4	3	3	5	5	4	5	3	2	39	1	3	3	1	3	1	0	0	0	0	0	0	0	0
245	1	25	1	2	1	18	1	1	2	1	2	5	3	5	5	5	5	33.6	6	3	3	1	1	2	2	1	2	1	1	17	2	3	3	2	2	2	0	0	0	0	0	0	0	0
246	1	25	1	2	1	18	1	1	2	2	2	5	1	5	5	5	5	31.2	5	5	5	5	5	5	5	5	5	5	5	50	3	2	3	2	2	1	1	0	0	0	0	0	1	0
247	2	25	1	1	1	18	1	1	2	2	2	5	1	4	4	4	4	26.4	2	3	4	3	3	3	3	4	4	3	4	34	1	2	2	2	2	2	0	0	0	0	0	0	0	0
248	1	25	1	2	1	18	1	1	2	1	2	3	2	4	1	3	3	19.2	4	5	5	5	5	5	5	5	5	5	5	50	3	1	1	2	2	1	1	1	1	0	0	0	1	2
250	2	24	1	1	1	18	1	1	2	2	1	3	1	3	3	2	4	19.2	7	3	2	1	3	2	2	3	2	1	1	20	2	2	2	2	2	2	0	0	0	0	0	0	0	0
251	2	24	1	1	1	18	1	1	2	2	2	3	1	4	3	2	3	19.2	3	4	3	3	3	2	2	2	3	3	1	26	2	3	3	1	3	1	0	0	0	0	0	0	0	0
252	2	24	1	1	1	18	1	1	2	1	2	2	1	2	2	1	2	12	7	4	3	2	3	2	3	2	2	2	2	25	2	3	3	3	3	1	0	0	0	1	0	0	1	0
253	2	24	1	3	3	18	1	1	2	1	2	4	1	4	2	2	4	20.4	2	5	5	5	4	5	5	5	5	5	5	49	2	1	1	3	2	3	0	1	1	1	0	1	2	2
254	1	24	1	1	1	18	1	1	2	2	2	4	2	3	5	2	5	25.2	6	5	4	3	4	4	3	4	5	3	4	39	2	3	3	1	3	2	0	0	0	0	0	0	0	0
259	1	23	1	1	1	18	1	1	2	1	2	4	1	3	3	4	2	20.4	8	2	2	1	3	3	1	3	2	2	2	21	3	2	1	2	1	3	1	0	1	0	1	1	2	2
260	1	23	1	1	1	18	1	1	2	2	1	3	1	5	4	3	5	25.2	5	4	1	1	3	2	2	1	4	3	2	23	3	2	2	2	2	3	1	0	0	0	0	1	2	0
262	1	23	1	1	1	18	1	1	1	2	1	4	1	5	4	2	4	24	0	5	5	5	5	4	5	5	5	5	5	49	3	3	2	3	1	3	1	0	0	1	1	1	3	1
263	2	23	1	1	1	18	1	1	2	1	2	3	3	5	5	2	2	24	5	4	3	3	2	4	3	3	4	3	3	32	3	2	1	2	2	3	1	0	1	0	0	1	2	1
270	2	23	1	1	1	18	1	1	2	1	2	4	5	5	5	5	2	31.2	6	3	4	3	2	4	4	2	5	5	3	35	3	2	2	3	1	3	1	0	0	1	1	1	3	1
281	2	22	1	1	1	18	1	1	2	1	2	3	2	4	4	2	3	21.6	7	3	3	3	3	2	3	4	4	2	1	28	1	2	2	2	2	1	0	0	0	0	0	0	0	0
285	1	22	1	1	1	18	1	1	2	1	1	1	1	2	2	1	4	13.2	4	4	5	5	5	5	5	5	5	4	5	48	2	1	1	3	2	1	0	1	1	1	0	0	1	2
286	1	22	1	1	1	18	1	1	2	2	2	3	2	5	4	3	3	24	3	4	3	3	5	1	5	5	5	5	3	39	3	1	1	1	1	2	1	1	1	0	1	0	1	3
287	1	22	1	1	1	18	1	1	2	2	2	1	1	3	2	1	2	12	5	4	2	1	5	1	1	5	4	4	3	30	2	3	3	1	3	2	0	0	0	0	0	0	0	0
288	2	22	1	1	1	18	1	1	2	1	2	1	2	3	3	2	3	16.8	7	3	4	1	2	3	2	2	1	1	1	20	3	1	1	2	1	2	1	1	1	0	1	0	1	3
289	1	22	1	1	1	18	1	1	2	1	2	1	1	1	3	1	3	12	3	5	4	2	5	5	5	3	5	4	5	43	3	2	2	1	3	3	1	0	0	0	0	1	2	0
290	2	22	1	1	1	18	1	1	2	1	2	3	2	4	2	3	2	19.2	3	4	3	2	4	3	3	4	3	5	4	35	1	1	2	1	3	1	0	1	0	0	0	0	0	1
292	2	22	1	1	1	18	1	1	2	2	2	3	4	2	4	3	2	21.6	2	5	4	3	3	3	4	4	4	3	2	35	2	3	3	1	3	2	0	0	0	0	0	0	0	0
337	2	26	1	1	1	19	1	1	2	2	1	3	1	3	5	2	4	21.6	2	4	3	3	5	3	3	4	5	5	4	39	3	2	3	3	3	2	1	0	0	1	0	0	2	0
338	2	26	1	4	4	19	1	1	2	1	1	4	1	3	3	3	4	21.6	4	3	2	3	3	2	2	3	4	3	2	27	2	2	2	2	2	2	0	0	0	0	0	0	0	0
339	2	26	1	3	3	19	1	1	2	1	1	3	3	1	3	1	3	16.8	10	3	2	2	1	1	1	1	2	1	2	16	1	2	2	1	3	1	0	0	0	0	0	0	0	0
340	2	26	1	3	3	19	1	1	2	2	1	2	1	4	4	4	3	21.6	6	2	2	1	1	2	1	1	1	1	1	13	1	3	3	2	3	1	0	0	0	0	0	0	0	0
341	1	25	1	2	1	19	1	1	2	2	2	5	2	3	5	3	2	24	2	3	2	2	4	2	3	4	3	4	3	30	2	2	2	3	1	3	0	0	0	1	1	1	2	1
343	1	25	1	2	1	19	1	1	2	1	2	3	1	5	5	3	4	25.2	6	4	4	3	1	5	5	3	3	1	1	30	1	3	3	1	2	1	0	0	0	0	0	0	0	0
344	2	25	1	3	3	19	1	1	2	1	1	2	1	4	1	1	4	15.6	4	3	4	4	4	4	3	4	3	3	3	35	2	1	2	2	1	2	0	1	0	0	1	0	0	2
345	2	25	1	4	4	19	1	1	1	1	2	2	1	3	1	2	3	14.4	4	3	1	1	2	3	3	3	3	2	2	23	2	2	2	2	2	1	0	0	0	0	0	0	0	0
346	2	25	1	1	1	19	1	1	2	1	1	4	2	5	4	5	3	27.6	5	4	4	5	5	5	5	5	4	5	5	47	3	1	1	3	1	3	1	1	1	1	1	1	3	3
349	2	24	1	1	1	19	1	1	2	2	2	2	1	4	4	5	1	20.4	10	3	4	3	5	1	2	5	5	5	5	38	1	2	2	1	3	2	0	0	0	0	0	0	0	0
350	2	24	1	1	1	19	1	1	2	2	2	2	3	5	5	4	5	28.8	5	5	5	4	5	3	3	5	5	2	1	38	3	3	3	1	3	1	1	0	0	0	0	0	1	0
351	2	24	1	1	1	19	1	1	2	2	2	2	2	2	4	1	2	15.6	5	2	4	3	4	4	3	2	4	1	1	28	1	2	2	2	2	1	0	0	0	0	0	0	0	0
352	2	24	1	1	1	19	1	1	2	2	2	4	1	5	5	3	1	22.8	3	3	3	3	4	4	4	4	5	4	4	38	3	2	2	3	2	1	1	0	0	1	0	0	2	0
354	1	24	1	3	3	19	1	1	2	1	2	4	2	3	3	4	3	22.8	3	2	2	1	2	4	4	1	2	3	2	23	1	3	3	1	3	1	0	0	0	0	0	0	0	0
358	1	24	1	1	1	19	1	1	2	1	1	2	1	1	1	1	5	13.2	10	2	1	1	1	1	1	1	1	1	1	11	1	3	3	1	3	1	0	0	0	0	0	0	0	0
369	2	23	1	1	1	19	1	1	2	2	1	4	3	5	5	3	5	30	3	5	4	3	4	5	5	5	5	5	3	44	1	3	3	1	3	1	0	0	0	0	0	0	0	0
373	2	23	1	2	1	19	1	1	2	2	1	3	1	4	5	1	3	20.4	7	3	4	4	5	2	1	1	4	3	2	29	2	1	1	3	2	1	0	1	1	1	0	0	1	2
376	2	23	1	2	1	19	1	1	1	1	1	2	1	3	2	1	1	12	4	3	4	3	4	1	1	4	4	3	4	31	2	1	2	2	2	1	0	1	0	0	0	0	0	1
379	2	23	1	1	1	19	1	1	2	2	2	5	2	4	5	4	5	30	8	5	5	5	5	3	3	5	5	5	4	45	3	1	1	3	1	2	1	1	1	1	1	0	2	3
386	2	23	1	3	3	19	1	1	2	2	1	3	1	4	4	3	4	22.8	3	3	3	1	2	2	1	1	3	1	1	18	1	3	3	1	3	1	0	0	0	0	0	0	0	0
388	1	23	1	2	1	19	1	1	2	1	1	1	1	4	3	1	5	18	7	1	4	2	2	1	1	1	1	1	1	15	1	1	1	2	1	3	0	1	1	0	1	1	1	3
389	2	23	1	1	1	19	1	1	2	2	1	4	1	4	5	5	5	28.8	9	5	4	4	4	5	4	4	5	4	4	43	3	1	1	3	2	1	1	1	1	1	0	0	2	2
390	2	23	1	1	1	19	1	1	2	2	1	1	1	3	2	2	2	13.2	5	2	4	3	2	2	2	2	3	3	3	26	2	1	1	3	1	1	0	1	1	1	1	0	1	3
392	1	23	1	2	1	19	1	1	2	1	1	3	1	1	4	3	2	16.8	10	2	1	1	1	1	1	1	1	1	1	11	1	1	3	1	3	1	0	1	0	0	0	0	0	1
393	1	23	1	2	1	19	1	1	2	2	2	3	4	5	3	1	3	22.8	6	3	4	2	3	1	2	3	2	2	2	24	2	3	3	1	2	1	0	0	0	0	0	0	0	0
414	2	22	1	1	1	19	1	1	2	2	2	4	1	5	3	4	4	25.2	5	3	4	3	5	3	4	4	4	5	2	37	2	3	3	1	3	1	0	0	0	0	0	0	0	0
427	2	22	1	2	1	19	1	1	2	2	2	5	3	5	3	3	5	28.8	4	2	4	5	3	5	1	3	4	2	2	31	2	3	3	2	2	1	0	0	0	0	0	0	0	0
429	2	22	1	1	1	19	1	1	2	2	2	3	1	5	3	3	3	21.6	5	3	2	2	2	1	1	2	3	2	3	21	2	2	2	3	3	2	0	0	0	1	0	0	1	0
433	1	22	1	1	1	19	1	1	2	1	2	4	1	3	5	1	2	19.2	5	5	1	1	4	4	3	3	4	3	1	29	3	2	1	2	1	1	1	0	1	0	1	0	1	2
441	1	21	1	1	1	19	1	1	1	1	1	3	3	3	3	3	3	21.6	5	2	2	1	1	2	1	1	1	1	1	13	2	2	2	3	3	1	0	0	0	1	0	0	1	0
445	1	21	1	1	1	19	1	1	2	2	2	5	4	3	3	2	2	22.8	4	4	2	1	5	3	3	2	4	3	1	28	2	2	2	1	2	2	0	0	0	0	0	0	0	0
448	1	21	1	3	3	19	1	1	2	2	2	4	1	4	4	2	4	22.8	5	1	4	3	1	4	4	1	1	1	1	21	2	3	3	1	3	1	0	0	0	0	0	0	0	0
450	1	21	1	1	1	19	1	1	2	1	2	1	1	1	2	1	1	8.4	5	1	1	1	1	1	1	1	1	1	1	10	1	2	2	1	3	1	0	0	0	0	0	0	0	0
454	1	21	1	1	1	19	1	1	2	2	2	3	2	2	4	3	2	19.2	10	2	1	1	2	1	1	1	2	1	2	14	1	3	3	3	3	1	0	0	0	1	0	0	1	0
462	1	21	1	1	1	19	1	1	2	2	2	4	3	1	5	4	4	25.2	6	4	5	5	2	1	2	4	4	4	4	35	2	3	3	1	3	1	0	0	0	0	0	0	0	0
479	1	21	1	1	1	19	1	1	2	1	2	3	3	4	4	2	3	22.8	7	2	3	3	4	4	2	2	2	2	3	27	2	2	2	2	3	2	0	0	0	0	0	0	0	0
492	2	21	1	1	1	19	1	1	2	1	1	2	1	2	2	2	2	13.2	9	2	2	1	2	1	2	2	2	1	1	16	2	1	2	2	1	2	0	1	0	0	1	0	0	2
500	2	21	1	1	1	19	1	1	2	2	2	3	2	4	4	3	3	22.8	6	4	4	3	5	2	2	5	5	4	5	39	3	2	2	1	2	2	1	0	0	0	0	0	1	0
501	2	21	1	1	1	19	1	1	2	2	2	4	4	4	4	3	4	27.6	7	3	4	2	3	3	2	2	3	2	2	26	2	1	2	2	2	2	0	1	0	0	0	0	0	1
502	2	21	1	1	1	19	1	1	2	1	2	4	2	3	3	3	4	22.8	9	3	3	3	3	2	3	3	3	4	2	29	2	1	1	3	2	3	0	1	1	1	0	1	2	2
503	1	21	1	1	1	19	1	1	2	1	1	5	1	4	2	3	1	19.2	5	2	2	1	1	1	1	2	1	1	1	13	2	3	3	1	3	1	0	0	0	0	0	0	0	0
506	2	21	1	1	1	19	1	1	2	2	2	4	2	4	3	4	3	24	4	2	1	1	1	1	1	1	1	1	1	11	1	3	3	1	3	1	0	0	0	0	0	0	0	0
510	2	21	1	1	1	19	1	1	2	1	2	5	4	5	4	5	4	32.4	4	5	5	4	4	5	4	3	3	3	1	37	2	2	2	2	2	2	0	0	0	0	0	0	0	0
511	2	21	1	1	1	19	1	1	2	2	2	4	3	4	3	4	4	26.4	2	4	3	2	2	2	2	4	5	4	1	29	2	3	3	1	3	1	0	0	0	0	0	0	0	0
516	2	21	1	3	3	19	1	1	2	1	1	3	3	2	4	2	2	19.2	7	4	4	1	3	4	3	4	3	2	3	31	1	1	2	1	2	3	0	1	0	0	0	1	1	1
535	1	21	1	1	1	19	1	1	2	2	2	2	1	2	3	1	4	15.6	4	3	4	3	1	2	1	1	1	1	1	18	2	3	3	1	3	1	0	0	0	0	0	0	0	0
536	1	20	1	1	1	19	1	1	1	1	2	1	1	3	5	2	2	16.8	4	2	4	3	2	1	1	1	2	1	1	18	1	2	3	1	3	2	0	0	0	0	0	0	0	0
538	1	20	1	1	1	19	1	1	2	2	2	1	1	3	3	1	1	12	6	2	2	1	2	1	1	1	1	1	1	13	2	2	2	1	3	1	0	0	0	0	0	0	0	0
539	1	20	1	1	1	19	1	1	2	2	2	3	1	1	1	2	2	12	2	3	2	1	1	2	2	1	2	1	1	16	1	2	2	2	3	1	0	0	0	0	0	0	0	0
540	1	20	1	1	1	19	1	1	2	1	2	3	1	3	3	2	2	16.8	6	2	2	2	1	2	3	1	2	1	1	17	1	2	2	2	3	1	0	0	0	0	0	0	0	0
554	2	20	1	1	1	19	1	1	2	1	2	4	3	2	4	4	2	22.8	6	3	4	3	5	4	4	4	2	3	5	37	1	3	3	2	3	2	0	0	0	0	0	0	0	0
567	2	20	1	1	1	19	1	1	2	2	2	4	2	2	3	3	3	20.4	5	3	3	3	3	3	3	2	3	2	3	28	1	2	2	2	2	2	0	0	0	0	0	0	0	0
571	1	19	1	1	1	19	1	1	2	2	2	3	2	4	5	4	3	25.2	8	4	3	5	3	3	3	3	4	4	3	35	2	2	3	1	3	2	0	0	0	0	0	0	0	0
572	2	19	1	1	1	19	1	1	2	2	2	1	1	1	3	3	1	12	3	5	5	5	5	5	5	5	5	5	5	50	3	3	3	3	3	1	1	0	0	1	0	0	2	0
573	1	19	1	1	1	19	1	1	2	2	2	3	3	3	3	3	3	21.6	2	4	3	4	4	3	3	5	4	4	4	38	2	3	2	2	2	2	0	0	0	0	0	0	0	0
574	1	19	1	1	1	19	1	1	2	1	2	4	2	3	4	3	2	21.6	5	4	2	1	3	2	1	3	3	2	2	23	1	2	1	2	3	1	0	0	1	0	0	0	0	1
575	1	19	1	1	1	19	1	1	2	1	1	4	5	1	4	3	2	22.8	6	5	4	3	1	1	1	1	5	5	3	29	2	2	2	2	2	2	0	0	0	0	0	0	0	0
581	2	26	1	4	4	22	2	1	2	1	1	3	1	4	5	4	3	24	8	4	2	1	2	2	2	1	3	1	2	20	2	3	2	2	3	1	0	0	0	0	0	0	0	0
582	1	24	1	3	3	22	2	1	1	1	1	1	1	3	2	1	1	10.8	7	1	2	1	2	1	1	1	1	1	1	12	1	3	3	1	3	1	0	0	0	0	0	0	0	0
584	2	24	1	3	3	23	4	1	2	1	2	5	3	2	5	5	3	27.6	6	3	4	4	4	1	1	4	4	3	4	32	3	3	3	1	3	1	1	0	0	0	0	0	1	0
586	2	24	1	3	3	23	4	1	2	2	1	3	1	2	3	2	3	16.8	8	2	3	1	1	1	1	1	2	1	1	14	1	2	2	1	3	1	0	0	0	0	0	0	0	0
614	2	35	1	5	4	25	2	1	1	1	2	5	3	5	5	3	3	28.8	3	3	2	2	1	2	1	1	3	1	1	17	1	3	3	1	3	1	0	0	0	0	0	0	0	0
617	1	32	1	5	4	25	2	1	2	1	2	1	1	3	4	1	4	16.8	6	3	2	1	2	4	1	1	2	1	1	18	1	3	2	2	2	1	0	0	0	0	0	0	0	0
622	2	30	1	3	3	25	2	1	2	2	2	4	4	3	1	1	4	20.4	8	2	3	2	2	1	1	1	1	1	1	15	1	3	3	1	3	1	0	0	0	0	0	0	0	0
630	2	26	1	4	4	25	2	1	1	2	2	4	2	4	2	4	2	21.6	4	4	3	4	3	2	2	4	4	4	4	34	2	1	2	3	2	1	0	1	0	1	0	0	1	1
632	1	26	1	1	1	25	2	1	1	2	2	4	3	2	2	3	2	19.2	6	2	2	1	1	2	1	1	1	1	1	13	1	3	3	2	3	1	0	0	0	0	0	0	0	0
634	1	26	1	3	3	25	2	2	2	1	1	1	1	1	4	1	1	10.8	9	1	1	1	1	1	1	1	1	1	1	10	1	3	3	2	3	1	0	0	0	0	0	0	0	0
635	2	25	1	1	1	25	2	1	1	1	2	1	1	3	5	3	4	20.4	6	4	5	3	5	5	5	5	5	3	1	41	2	3	3	3	3	3	0	0	0	1	0	1	2	0
636	2	25	1	1	1	25	2	1	1	1	1	1	1	1	5	1	3	14.4	4	4	3	4	2	5	5	3	4	3	3	36	3	2	2	3	1	2	1	0	0	1	1	0	2	1
637	1	25	1	2	1	25	2	1	2	1	2	3	1	1	2	2	3	14.4	8	3	1	1	3	1	2	3	3	2	3	22	2	3	3	2	3	1	0	0	0	0	0	0	0	0
638	2	25	1	1	1	25	2	1	2	2	2	2	1	4	5	2	5	22.8	6	4	2	2	4	4	4	3	4	2	5	34	2	2	2	1	2	1	0	0	0	0	0	0	0	0
640	2	25	1	3	3	25	2	1	2	2	1	5	1	3	3	3	1	19.2	6	3	2	1	2	1	1	4	3	3	4	24	2	3	3	2	2	2	0	0	0	0	0	0	0	0
641	2	25	1	1	1	25	2	1	2	2	2	3	1	4	3	4	5	24	4	3	4	4	3	2	2	3	3	3	1	28	2	2	2	2	1	1	0	0	0	0	1	0	0	1
643	2	24	1	1	1	25	2	1	2	2	1	4	1	4	4	4	3	24	8	3	3	2	2	1	1	1	2	2	2	19	1	3	3	1	3	1	0	0	0	0	0	0	0	0
645	2	24	1	1	1	25	2	1	2	2	1	3	2	3	3	3	4	21.6	3	3	2	2	3	4	3	3	3	3	3	29	2	3	3	1	3	1	0	0	0	0	0	0	0	0
646	2	24	1	1	1	25	2	1	1	2	2	5	3	5	5	5	5	33.6	3	4	3	3	3	3	4	4	3	3	3	33	2	2	2	2	2	2	0	0	0	0	0	0	0	0
647	1	24	1	1	1	25	2	1	2	1	1	3	1	4	3	3	2	19.2	6	1	3	2	2	1	1	2	1	2	1	16	1	1	2	3	1	2	0	1	0	1	1	0	1	2
650	1	24	1	1	1	25	2	1	2	2	1	3	1	1	2	1	2	12	8	3	2	1	1	1	1	1	1	2	1	14	2	3	3	2	3	1	0	0	0	0	0	0	0	0
652	2	24	1	3	3	25	2	1	2	2	2	3	1	2	1	1	1	10.8	7	2	2	1	1	1	1	2	2	2	2	16	2	2	2	2	2	1	0	0	0	0	0	0	0	0
654	2	24	1	1	1	25	2	1	2	1	2	5	1	4	2	2	2	19.2	3	4	3	3	3	3	3	3	3	1	1	27	2	1	1	1	1	3	0	1	1	0	1	1	1	3
672	1	23	1	1	1	25	2	1	2	2	2	2	3	3	1	2	2	15.6	7	2	2	3	1	2	1	3	3	2	3	22	2	1	3	2	3	1	0	1	0	0	0	0	0	1
674	1	23	1	1	1	25	2	1	1	2	2	5	3	3	2	1	5	22.8	6	3	3	2	1	2	1	1	1	1	1	16	2	2	3	1	3	1	0	0	0	0	0	0	0	0
675	2	23	1	1	1	25	2	1	2	2	2	5	2	5	4	5	2	27.6	3	3	3	2	5	2	2	4	5	4	4	34	3	2	2	2	2	1	1	0	0	0	0	0	1	0
676	2	23	1	1	1	25	2	1	2	2	2	2	1	4	3	3	3	19.2	6	3	3	3	3	2	1	2	2	1	1	21	2	3	3	3	1	2	0	0	0	1	1	0	1	1
678	2	23	1	1	1	25	2	1	2	2	2	4	3	5	5	5	5	32.4	6	3	5	5	4	5	5	5	5	5	5	47	1	2	1	1	2	2	0	0	1	0	0	0	0	1
679	1	23	1	1	1	25	2	1	2	2	2	3	3	3	3	3	3	21.6	4	3	3	3	3	3	3	3	3	3	3	30	2	2	2	2	2	2	0	0	0	0	0	0	0	0
680	2	23	1	1	1	25	2	1	2	2	2	5	2	5	5	5	3	30	5	5	1	1	4	1	1	5	5	4	4	31	3	1	1	2	1	3	1	1	1	0	1	1	2	3
681	2	23	1	1	1	25	2	1	2	2	2	4	2	2	5	4	4	25.2	3	2	1	1	1	1	1	1	2	1	1	12	1	3	3	1	3	1	0	0	0	0	0	0	0	0
687	2	22	1	1	1	25	2	1	2	2	2	4	1	4	4	3	2	21.6	8	3	3	2	2	2	1	4	4	3	5	29	1	1	1	3	1	3	0	1	1	1	1	1	2	3
693	2	22	1	1	1	25	2	1	2	2	2	3	1	4	4	2	4	21.6	4	4	2	3	3	2	2	5	4	3	4	32	3	1	1	1	1	3	1	1	1	0	1	1	2	3
695	2	22	1	1	1	25	2	1	2	1	2	4	1	4	1	3	1	16.8	4	5	5	5	5	1	5	5	5	5	5	46	3	1	1	3	1	3	1	1	1	1	1	1	3	3
698	1	22	1	1	1	25	2	1	2	2	1	4	1	3	4	3	4	22.8	2	5	2	2	2	1	1	2	4	2	2	23	2	1	1	2	3	3	0	1	1	0	0	1	1	2
704	1	22	1	1	1	25	2	1	2	2	2	4	1	3	3	3	3	20.4	9	3	2	1	1	1	1	1	1	1	1	13	2	2	2	2	2	1	0	0	0	0	0	0	0	0
722	2	21	1	1	1	25	2	1	2	2	2	4	1	4	4	3	4	24	5	3	3	3	4	3	3	2	2	3	3	29	1	3	2	2	1	3	0	0	0	0	1	1	1	1
723	2	21	1	1	1	25	2	1	2	2	2	3	2	3	3	3	3	20.4	4	3	3	3	3	3	2	2	3	2	2	26	2	2	2	2	2	2	0	0	0	0	0	0	0	0
728	1	21	1	1	1	25	2	1	2	1	1	3	1	1	1	4	2	14.4	7	2	2	1	1	2	1	1	1	1	1	13	3	2	2	2	2	1	1	0	0	0	0	0	1	0
763	1	20	1	1	1	25	2	1	2	1	1	2	1	3	4	3	2	18	7	4	4	3	3	4	4	4	4	4	5	39	3	2	2	2	2	2	1	0	0	0	0	0	1	0
771	2	19	1	1	1	25	2	1	2	2	2	1	1	4	4	1	2	15.6	5	3	4	2	3	1	1	4	5	3	1	27	1	3	3	1	3	1	0	0	0	0	0	0	0	0
772	2	19	1	1	1	25	2	1	2	1	2	2	2	3	3	2	4	19.2	3	3	3	3	3	3	3	1	2	1	1	23	2	1	1	1	1	1	0	1	1	0	1	0	0	3
773	2	19	1	1	1	25	2	1	2	2	1	5	1	3	3	5	3	24	4	3	4	4	1	3	1	1	4	3	2	26	2	3	3	2	3	1	0	0	0	0	0	0	0	0
774	2	19	1	1	1	25	2	1	2	2	2	3	1	4	3	2	3	19.2	3	3	3	2	1	2	1	1	1	1	1	16	1	2	3	1	3	1	0	0	0	0	0	0	0	0
777	2	19	1	1	1	25	2	1	2	1	1	5	1	5	5	4	5	30	4	5	4	4	5	2	2	5	5	4	5	41	3	1	1	3	1	3	1	1	1	1	1	1	3	3
778	2	19	1	1	1	25	2	1	2	2	2	3	1	4	3	2	2	18	4	3	5	5	5	4	5	5	3	5	5	45	3	2	2	2	1	3	1	0	0	0	1	1	2	1
790	1	24	1	3	3	29	1	1	2	1	1	3	1	5	5	1	5	24	6	1	1	1	1	1	1	1	1	3	1	12	3	3	3	2	1	1	1	0	0	0	1	0	1	1
796	2	26	1	3	3	31	5	1	2	1	1	1	1	5	2	2	4	18	3	4	3	3	4	4	4	5	4	4	4	39	2	3	3	1	3	2	0	0	0	0	0	0	0	0
797	2	27	1	3	3	32	2	1	2	1	1	2	1	3	5	2	3	19.2	3	4	5	5	5	5	5	5	5	3	4	46	3	2	2	2	3	3	1	0	0	0	0	1	2	0
2	1	26	2	4	4	2	3	1	2	2	2	5	2	5	2	4	3	25.2	7	3	4	5	5	3	3	5	5	5	5	43	3	1	1	1	1	1	1	1	1	0	1	0	1	3
6	2	23	2	3	3	2	3	1	2	1	1	3	3	2	1	1	4	16.8	3	3	3	3	3	3	3	3	3	3	3	30	2	2	1	2	3	1	0	0	1	0	0	0	0	1
7	2	23	2	2	1	2	3	1	2	2	2	4	1	4	3	3	4	22.8	9	4	4	4	4	3	3	3	5	4	3	37	2	1	1	2	1	2	0	1	1	0	1	0	0	3
13	2	28	2	3	3	5	1	1	2	1	1	1	1	3	1	1	3	12	7	3	4	3	3	5	4	3	5	3	3	36	2	1	2	1	2	1	0	1	0	0	0	0	0	1
15	2	30	2	3	3	6	3	1	2	1	2	3	1	3	4	3	3	20.4	5	3	2	2	2	2	2	3	2	4	3	25	2	3	3	2	3	1	0	0	0	0	0	0	0	0
17	2	27	2	3	3	6	3	1	2	2	2	4	3	4	5	4	5	30	4	3	3	2	2	4	2	1	3	1	1	22	2	1	2	2	2	1	0	1	0	0	0	0	0	1
21	1	23	2	1	1	6	3	1	2	2	2	4	1	2	3	1	5	19.2	8	2	2	1	1	1	1	1	1	1	1	12	1	3	3	1	3	1	0	0	0	0	0	0	0	0
23	2	22	2	1	1	6	3	1	2	2	2	1	3	2	1	3	2	14.4	8	1	2	2	1	2	2	2	3	2	3	20	2	2	3	2	2	2	0	0	0	0	0	0	0	0
25	1	22	2	1	1	6	2	1	2	2	2	2	1	3	3	2	3	16.8	9	2	2	1	1	1	1	1	2	1	1	13	1	2	3	1	3	1	0	0	0	0	0	0	0	0
27	1	21	2	1	1	6	3	1	2	2	2	1	1	4	2	1	2	13.2	5	4	2	1	3	2	3	4	4	4	4	31	2	1	2	2	2	1	0	1	0	0	0	0	0	1
30	1	20	2	1	1	6	3	1	2	2	2	4	1	5	5	4	5	28.8	10	2	2	1	3	4	2	1	2	1	1	19	1	1	1	2	1	1	0	1	1	0	1	0	0	3
31	2	20	2	1	1	6	3	1	2	2	2	3	2	5	5	3	4	26.4	8	2	2	3	2	4	1	1	2	1	1	19	2	2	3	2	3	1	0	0	0	0	0	0	0	0
35	2	19	2	1	1	6	5	1	2	2	2	4	2	5	2	3	2	21.6	2	4	2	1	3	1	1	2	5	2	1	22	2	1	1	2	3	1	0	1	1	0	0	0	0	2
53	1	34	2	5	4	7	3	1	2	1	1	1	1	4	3	5	5	22.8	10	2	2	1	1	1	2	2	2	1	1	15	2	3	3	2	3	1	0	0	0	0	0	0	0	0
54	1	48	2	5	4	8	3	1	2	1	1	2	1	1	1	3	3	13.2	2	2	3	2	1	1	1	1	1	1	1	14	1	3	3	1	3	1	0	0	0	0	0	0	0	0
55	1	22	2	1	1	8	3	1	2	2	2	4	1	5	5	5	3	27.6	2	5	5	5	5	4	5	5	5	5	5	49	2	3	3	2	2	3	0	0	0	0	0	1	1	0
58	1	24	2	3	3	9	2	1	2	1	1	2	1	2	4	2	3	16.8	4	4	4	2	4	3	4	4	3	4	4	36	3	2	2	1	2	2	1	0	0	0	0	0	1	0
59	2	33	2	3	3	10	4	1	2	2	2	4	1	3	5	3	1	20.4	5	4	3	2	2	1	1	1	3	1	1	19	2	2	3	2	2	1	0	0	0	0	0	0	0	0
61	2	46	2	4	4	11	4	1	2	2	1	1	1	1	1	1	1	7.2	5	5	1	1	2	1	1	2	3	1	3	20	2	1	2	2	2	1	0	1	0	0	0	0	0	1
66	2	28	2	2	1	11	4	1	1	2	1	2	4	3	4	2	3	21.6	10	2	2	1	1	2	1	1	1	1	1	13	1	2	3	1	3	1	0	0	0	0	0	0	0	0
68	1	35	2	4	4	12	4	1	2	2	1	1	1	2	3	3	5	18	6	3	5	5	3	4	4	2	5	5	1	37	1	2	3	2	2	1	0	0	0	0	0	0	0	0
70	1	34	2	5	4	13	3	1	2	2	2	2	3	2	4	4	3	21.6	8	5	3	2	3	4	3	3	3	3	3	32	1	3	2	2	2	1	0	0	0	0	0	0	0	0
76	2	23	2	2	1	13	3	1	2	2	2	3	1	4	3	5	4	24	7	4	3	2	1	1	1	1	1	1	1	16	1	3	3	1	3	1	0	0	0	0	0	0	0	0
78	1	23	2	1	1	13	3	1	2	2	2	3	1	3	4	4	3	21.6	7	2	1	1	1	1	1	1	1	1	1	11	2	3	2	3	3	2	0	0	0	1	0	0	1	0
84	2	20	2	1	1	13	3	1	1	2	2	2	1	5	3	1	2	16.8	5	4	4	2	1	1	1	1	3	2	1	20	1	2	3	1	3	1	0	0	0	0	0	0	0	0
87	1	69	2	5	4	14	1	1	1	1	1	1	1	2	2	2	4	14.4	5	2	2	1	1	3	2	1	1	1	1	15	1	3	3	1	3	1	0	0	0	0	0	0	0	0
88	2	65	2	5	4	14	1	1	1	1	1	3	2	3	2	3	3	19.2	7	2	2	1	1	2	1	1	2	1	1	14	1	3	3	1	3	1	0	0	0	0	0	0	0	0
89	2	64	2	5	4	14	1	1	1	2	1	4	2	3	4	2	3	21.6	8	2	2	2	1	2	1	2	2	2	2	18	2	2	3	2	2	1	0	0	0	0	0	0	0	0
90	1	52	2	3	3	14	1	1	1	2	1	4	4	4	5	5	5	32.4	5	5	4	4	4	4	4	5	5	5	4	44	2	2	2	2	2	2	0	0	0	0	0	0	0	0
92	2	50	2	5	4	14	1	1	2	2	1	3	2	3	3	4	3	21.6	7	2	1	1	1	1	1	2	2	2	1	14	1	2	2	1	3	1	0	0	0	0	0	0	0	0
93	2	47	2	3	3	14	1	1	1	1	1	1	1	2	3	1	2	12	8	3	2	1	1	1	1	1	1	1	1	13	1	2	1	1	3	1	0	0	1	0	0	0	0	1
94	2	45	2	4	4	14	1	1	2	2	1	1	1	1	2	2	3	12	7	2	3	1	3	2	1	3	1	1	1	18	1	3	3	1	3	1	0	0	0	0	0	0	0	0
118	2	37	2	3	3	14	1	1	2	2	1	1	5	5	5	3	4	27.6	4	4	5	5	5	5	4	5	5	5	5	48	2	1	2	2	2	1	0	1	0	0	0	0	0	1
119	1	37	2	5	4	14	1	1	2	1	1	4	5	5	4	5	5	33.6	4	4	5	5	4	4	4	4	4	4	4	42	1	3	3	1	3	1	0	0	0	0	0	0	0	0
120	1	37	2	5	4	14	1	1	2	2	2	1	2	2	1	1	3	12	10	2	3	3	1	1	1	1	1	1	1	15	1	3	3	1	3	1	0	0	0	0	0	0	0	0
121	1	36	2	4	4	14	1	1	2	2	1	4	5	5	4	4	4	31.2	4	4	5	5	4	4	4	4	4	5	5	44	2	2	2	2	3	2	0	0	0	0	0	0	0	0
132	1	35	2	3	3	14	1	1	1	2	1	3	4	3	3	3	3	22.8	7	5	4	3	3	3	2	3	3	1	1	28	3	2	2	2	2	2	1	0	0	0	0	0	1	0
133	1	34	2	4	4	14	1	1	2	2	2	2	2	4	3	4	3	21.6	5	4	4	4	4	4	4	4	4	4	1	37	2	3	3	1	3	1	0	0	0	0	0	0	0	0
134	2	33	2	3	3	14	1	1	2	2	1	4	1	4	3	3	1	19.2	7	3	3	3	3	3	3	2	3	2	1	26	2	3	3	2	2	1	0	0	0	0	0	0	0	0
135	2	33	2	1	1	14	1	1	1	2	1	5	1	5	5	1	2	22.8	7	3	5	3	1	1	1	1	2	1	1	19	1	3	3	1	2	2	0	0	0	0	0	0	0	0
136	2	32	2	5	4	14	1	1	2	2	2	4	2	4	4	1	3	21.6	9	2	3	3	1	1	1	2	2	1	1	17	1	3	3	1	3	1	0	0	0	0	0	0	0	0
141	2	31	2	1	1	14	1	1	2	2	1	2	2	2	2	2	3	15.6	7	2	2	2	2	1	1	1	2	2	1	16	1	2	2	1	3	1	0	0	0	0	0	0	0	0
147	2	29	2	3	3	14	1	1	2	2	1	3	1	2	2	2	2	14.4	5	3	3	2	4	3	2	2	2	2	1	24	1	2	1	1	3	1	0	0	1	0	0	0	0	1
148	1	29	2	3	3	14	1	1	2	2	1	5	1	4	5	5	2	26.4	7	3	3	1	1	1	1	1	1	1	1	14	1	3	3	1	3	1	0	0	0	0	0	0	0	0
149	2	28	2	3	3	14	1	1	2	2	2	3	1	2	3	2	4	18	5	3	3	3	3	2	2	2	3	2	1	24	2	1	1	2	2	1	0	1	1	0	0	0	0	2
150	2	28	2	3	3	14	1	1	1	2	2	3	3	3	3	3	3	21.6	2	5	5	5	5	4	4	5	5	4	4	46	1	1	1	2	2	3	0	1	1	0	0	1	1	2
151	2	28	2	1	1	14	1	1	1	2	2	4	1	5	4	5	5	28.8	4	5	4	4	4	4	4	4	4	4	4	41	3	3	2	1	2	2	1	0	0	0	0	0	1	0
152	2	27	2	3	3	14	1	1	2	2	1	4	1	4	4	4	5	26.4	6	3	4	2	2	3	2	2	4	3	1	26	1	3	3	1	3	1	0	0	0	0	0	0	0	0
153	2	27	2	3	3	14	1	1	2	1	1	3	4	2	1	1	1	14.4	6	4	4	3	2	2	4	4	4	4	4	35	2	1	2	1	3	1	0	1	0	0	0	0	0	1
154	2	27	2	3	3	14	1	1	1	2	2	5	3	2	2	2	1	18	5	4	4	3	4	4	4	4	4	2	2	35	2	1	1	2	2	1	0	1	1	0	0	0	0	2
155	1	27	2	3	3	14	1	1	2	1	2	4	4	3	3	3	3	24	9	3	3	3	3	4	4	3	3	3	3	32	3	2	2	2	2	2	1	0	0	0	0	0	1	0
156	2	27	2	3	3	14	1	1	2	2	1	3	1	2	1	2	4	15.6	5	3	3	2	2	1	1	1	2	1	1	17	1	3	3	1	2	1	0	0	0	0	0	0	0	0
157	2	27	2	4	4	14	1	1	2	1	1	2	1	3	2	2	4	16.8	6	2	3	1	3	1	1	1	4	1	1	18	3	3	3	1	3	1	1	0	0	0	0	0	1	0
158	2	27	2	3	3	14	1	1	2	1	1	5	1	4	4	2	4	24	4	2	2	1	2	2	1	2	4	4	1	21	2	3	3	2	3	1	0	0	0	0	0	0	0	0
159	2	27	2	3	3	14	1	1	2	2	1	4	1	3	4	4	3	22.8	8	3	4	3	3	2	2	2	3	2	2	26	3	2	2	1	2	2	1	0	0	0	0	0	1	0
160	2	27	2	3	3	14	1	1	1	2	2	2	2	3	2	1	1	13.2	5	4	4	3	3	1	5	3	3	2	2	30	3	1	2	3	1	1	1	1	0	1	1	0	2	2
162	2	26	2	3	3	14	1	1	2	2	2	3	1	3	2	4	4	20.4	3	5	2	1	5	2	3	5	5	5	5	38	3	2	2	3	1	1	1	0	0	1	1	0	2	1
167	1	26	2	3	3	14	1	1	2	2	2	5	4	4	5	5	5	33.6	5	4	4	4	4	4	4	4	4	4	4	40	1	3	3	1	3	1	0	0	0	0	0	0	0	0
179	2	25	2	2	1	14	1	2	2	1	1	3	2	3	4	3	3	21.6	10	3	3	3	1	2	2	1	2	2	1	20	2	3	3	3	3	1	0	0	0	1	0	0	1	0
187	2	24	2	1	1	14	1	1	2	1	1	2	1	4	4	1	5	20.4	4	3	5	3	2	3	1	2	3	3	2	27	1	2	2	1	2	1	0	0	0	0	0	0	0	0
188	2	24	2	3	3	14	1	1	2	2	2	5	5	5	4	3	5	32.4	5	5	4	4	3	2	2	4	5	3	3	35	2	3	2	3	3	2	0	0	0	1	0	0	1	0
189	2	24	2	2	1	14	1	1	2	2	1	2	1	4	3	2	3	18	7	3	3	3	4	2	2	3	4	2	1	27	2	3	3	1	3	1	0	0	0	0	0	0	0	0
196	2	24	2	1	1	14	1	1	2	2	2	3	1	4	3	2	2	18	6	4	2	2	2	2	2	1	3	1	1	20	1	2	2	1	2	1	0	0	0	0	0	0	0	0
198	2	24	2	2	1	14	1	2	2	1	2	5	2	2	3	3	3	21.6	5	2	2	2	2	3	3	4	3	3	3	27	2	2	2	2	2	2	0	0	0	0	0	0	0	0
205	2	23	2	3	3	14	1	1	2	1	1	3	3	3	3	2	2	19.2	3	5	3	3	3	4	4	2	4	3	3	34	2	1	3	2	3	2	0	1	0	0	0	0	0	1
206	2	23	2	1	1	14	1	1	2	1	2	3	3	3	2	2	3	19.2	5	3	2	3	2	2	2	2	2	3	3	24	3	3	2	3	2	3	1	0	0	1	0	1	3	0
207	2	23	2	1	1	14	1	1	2	1	2	1	1	3	3	1	1	12	3	4	3	1	1	1	1	3	3	1	1	19	1	3	3	1	1	1	0	0	0	0	1	0	0	1
208	2	22	2	1	1	14	1	1	2	2	2	3	1	4	2	5	2	20.4	3	1	3	2	2	1	1	2	3	4	1	20	1	2	3	1	2	1	0	0	0	0	0	0	0	0
209	2	22	2	1	1	14	1	1	2	1	2	1	1	3	2	2	3	14.4	9	2	1	1	1	2	1	1	1	1	1	12	1	3	3	1	3	1	0	0	0	0	0	0	0	0
210	2	22	2	1	1	14	1	1	2	2	2	3	1	3	2	2	1	14.4	5	2	3	3	3	4	2	2	2	2	2	25	2	2	1	2	2	2	0	0	1	0	0	0	0	1
221	1	22	2	1	1	16	2	1	2	2	2	5	1	5	5	2	5	27.6	5	2	2	2	4	2	2	2	5	1	1	23	1	3	3	1	3	2	0	0	0	0	0	0	0	0
223	2	34	2	3	3	17	4	1	2	1	1	3	1	1	3	1	1	12	5	2	2	1	1	1	1	1	1	1	1	12	1	1	3	1	3	1	0	1	0	0	0	0	0	1
224	2	27	2	3	3	17	4	1	2	2	2	1	1	3	2	1	3	13.2	5	4	4	3	4	4	4	4	4	4	3	38	2	3	3	1	3	2	0	0	0	0	0	0	0	0
230	2	49	2	5	4	18	1	2	2	1	1	2	3	3	3	3	3	20.4	5	3	3	3	3	3	3	3	3	3	4	31	2	1	1	3	2	1	0	1	1	1	0	0	1	2
236	1	37	2	5	4	18	1	1	2	1	1	1	2	4	4	2	4	20.4	10	2	2	1	1	1	1	1	3	1	1	14	1	2	3	1	3	1	0	0	0	0	0	0	0	0
239	2	34	2	4	4	18	1	1	2	2	2	3	1	2	4	2	3	18	7	3	2	2	2	2	2	2	1	3	4	23	2	3	3	1	3	2	0	0	0	0	0	0	0	0
240	2	32	2	5	4	18	1	1	2	2	1	3	1	3	2	2	3	16.8	5	2	2	2	1	1	1	1	2	1	1	14	1	2	3	1	2	1	0	0	0	0	0	0	0	0
243	2	25	2	3	3	18	1	1	1	2	2	4	1	4	4	4	5	26.4	6	4	4	3	4	4	4	3	4	4	4	38	3	3	3	3	3	3	1	0	0	1	0	1	3	0
257	1	23	2	1	1	18	1	1	2	2	2	3	1	4	4	3	4	22.8	5	4	4	4	5	5	4	4	4	5	5	44	3	2	2	1	2	1	1	0	0	0	0	0	1	0
258	1	23	2	1	1	18	1	1	2	2	2	4	1	5	5	5	5	30	6	5	4	4	4	4	4	5	5	5	5	45	3	2	2	2	2	3	1	0	0	0	0	1	2	0
261	1	23	2	1	1	18	1	1	1	2	2	1	1	3	4	1	1	13.2	4	1	1	1	1	1	1	1	1	1	1	10	1	3	2	1	3	1	0	0	0	0	0	0	0	0
264	1	23	2	1	1	18	1	1	2	1	1	1	1	1	5	3	5	19.2	8	3	2	2	3	3	3	2	2	1	1	22	1	1	1	2	1	2	0	1	1	0	1	0	0	3
266	2	23	2	1	1	18	1	1	2	1	2	5	1	4	3	3	3	22.8	3	4	4	3	3	3	3	3	4	3	2	32	1	2	2	2	2	2	0	0	0	0	0	0	0	0
268	2	23	2	1	1	18	1	1	2	2	2	1	1	3	2	4	5	19.2	8	3	3	3	2	2	2	1	4	2	1	23	1	1	2	3	1	1	0	1	0	1	1	0	1	2
269	1	23	2	1	1	18	1	1	2	2	2	3	1	4	4	4	4	24	7	3	2	1	3	2	2	3	2	2	2	22	2	3	3	1	3	1	0	0	0	0	0	0	0	0
271	2	23	2	2	1	18	1	1	2	1	1	4	2	4	3	4	3	24	10	4	3	2	1	1	1	1	1	1	1	16	2	3	3	1	3	1	0	0	0	0	0	0	0	0
272	2	23	2	1	1	18	1	1	2	2	2	4	4	3	4	5	4	28.8	6	3	3	2	4	3	3	4	4	4	4	34	2	2	1	3	1	2	0	0	1	1	1	0	1	2
273	1	23	2	2	1	18	1	1	2	1	1	1	1	1	1	1	1	7.2	7	3	1	1	1	1	1	1	1	1	1	12	1	3	3	1	3	1	0	0	0	0	0	0	0	0
274	1	22	2	1	1	18	1	1	2	2	1	3	1	3	2	3	1	15.6	6	1	2	1	1	1	1	3	1	1	2	14	1	2	3	1	2	1	0	0	0	0	0	0	0	0
275	2	22	2	1	1	18	1	1	2	2	2	3	1	2	3	2	3	16.8	3	4	4	4	4	5	5	5	5	4	4	44	3	3	3	2	2	3	1	0	0	0	0	1	2	0
276	1	22	2	1	1	18	1	1	2	1	2	1	1	2	5	1	3	15.6	4	4	3	2	1	2	2	2	4	1	1	22	2	3	2	1	3	1	0	0	0	0	0	0	0	0
278	1	22	2	1	1	18	1	1	2	1	2	2	3	2	3	2	3	18	5	2	3	2	3	2	2	3	3	3	2	25	2	2	2	2	3	2	0	0	0	0	0	0	0	0
280	2	22	2	1	1	18	1	1	2	2	2	5	2	5	5	5	5	32.4	2	3	4	3	3	3	2	3	2	4	3	30	1	3	2	2	1	2	0	0	0	0	1	0	0	1
282	2	22	2	2	1	18	1	1	1	1	1	5	1	4	4	4	4	26.4	9	3	2	2	3	2	1	3	2	2	1	21	1	3	3	1	3	1	0	0	0	0	0	0	0	0
283	2	22	2	1	1	18	1	1	2	1	1	3	1	4	2	4	3	20.4	4	3	1	1	2	1	1	1	1	1	1	13	1	3	3	2	3	1	0	0	0	0	0	0	0	0
284	2	22	2	1	1	18	1	1	2	2	2	1	2	5	5	5	5	27.6	8	5	5	5	5	4	4	5	5	5	4	47	2	1	2	3	1	3	0	1	0	1	1	1	2	2
293	2	21	2	1	1	18	1	1	2	2	2	4	3	5	4	4	3	27.6	7	4	3	2	4	4	4	2	2	1	2	28	2	2	2	3	3	2	0	0	0	1	0	0	1	0
299	1	21	2	1	1	18	1	1	2	2	2	2	1	4	3	2	4	19.2	8	4	3	2	5	1	1	3	4	5	5	33	3	3	3	2	1	3	1	0	0	0	1	1	2	1
300	1	21	2	1	1	18	1	1	2	2	2	3	1	5	3	3	4	22.8	6	4	3	3	4	2	1	2	3	2	1	25	2	2	3	2	2	1	0	0	0	0	0	0	0	0
306	2	20	2	1	1	18	1	1	2	2	1	5	2	5	5	4	4	30	8	2	3	1	2	1	1	1	3	1	1	16	1	2	1	2	2	1	0	0	1	0	0	0	0	1
309	1	65	2	5	4	19	1	1	2	2	1	3	1	3	3	2	3	18	10	1	1	1	1	1	1	1	1	1	1	10	1	3	2	1	3	1	0	0	0	0	0	0	0	0
310	1	44	2	5	4	19	1	2	1	2	2	3	2	1	2	3	2	15.6	6	2	2	2	1	1	1	1	1	1	1	13	1	2	2	2	2	1	0	0	0	0	0	0	0	0
311	2	43	2	4	4	19	1	1	2	2	2	2	3	2	3	2	3	18	6	4	3	4	2	4	5	3	4	3	2	34	2	2	2	2	2	2	0	0	0	0	0	0	0	0
317	2	34	2	5	4	19	1	1	2	2	1	3	1	4	4	1	2	18	5	3	2	2	2	1	1	2	2	2	1	18	1	1	2	2	2	1	0	1	0	0	0	0	0	1
318	1	34	2	4	4	19	1	1	2	2	1	2	1	3	3	1	3	15.6	10	1	3	1	1	1	1	1	2	1	1	13	1	1	1	1	1	2	0	1	1	0	1	0	0	3
319	2	34	2	4	4	19	1	1	2	1	1	2	3	4	3	1	3	19.2	8	3	2	1	1	1	2	1	2	1	1	15	1	3	3	2	2	1	0	0	0	0	0	0	0	0
320	2	33	2	3	3	19	1	1	2	2	2	3	3	2	1	2	2	15.6	5	5	5	5	1	1	1	1	1	1	1	22	1	3	3	1	3	1	0	0	0	0	0	0	0	0
321	2	33	2	4	4	19	1	1	2	2	1	4	1	3	4	2	4	21.6	9	3	3	1	2	1	3	2	2	2	1	20	3	3	3	2	2	1	1	0	0	0	0	0	1	0
322	1	33	2	4	4	19	1	1	2	1	1	2	3	4	4	2	5	24	7	1	2	1	2	3	2	1	1	1	2	16	2	3	3	1	3	1	0	0	0	0	0	0	0	0
323	1	33	2	4	4	19	1	1	2	2	2	1	4	5	4	5	4	27.6	6	5	5	5	3	4	4	5	5	4	5	45	2	1	1	3	1	2	0	1	1	1	1	0	1	3
324	2	32	2	5	4	19	1	1	1	2	2	3	1	2	4	3	4	20.4	6	5	4	3	2	5	4	2	3	1	1	30	1	2	1	2	3	1	0	0	1	0	0	0	0	1
325	2	32	2	4	4	19	1	1	1	2	1	2	2	4	2	2	2	16.8	8	2	4	2	4	2	2	4	2	2	2	26	1	3	3	1	3	1	0	0	0	0	0	0	0	0
331	1	28	2	3	3	19	1	1	2	2	2	3	2	3	3	2	3	19.2	6	3	2	1	2	2	1	2	2	1	1	17	1	3	3	1	3	1	0	0	0	0	0	0	0	0
332	1	27	2	3	3	19	1	1	2	2	2	2	1	4	3	2	4	19.2	10	2	2	1	1	2	2	2	3	2	1	18	2	2	2	2	2	1	0	0	0	0	0	0	0	0
333	2	27	2	3	3	19	1	1	2	2	2	4	1	3	4	4	3	22.8	7	3	2	1	1	2	2	2	1	1	1	16	1	2	1	1	3	1	0	0	1	0	0	0	0	1
334	1	27	2	4	4	19	1	1	2	2	2	5	3	5	5	5	2	30	4	3	2	2	2	2	2	2	2	2	1	20	2	2	2	2	2	2	0	0	0	0	0	0	0	0
335	1	27	2	4	4	19	1	1	2	2	2	3	1	4	1	1	2	14.4	7	1	1	1	1	1	1	1	1	1	1	10	1	1	1	1	1	1	0	1	1	0	1	0	0	3
336	2	27	2	3	3	19	1	1	2	2	1	3	2	5	3	3	4	24	7	4	3	2	4	2	2	3	3	1	1	25	2	2	2	2	3	3	0	0	0	0	0	1	1	0
357	2	24	2	2	1	19	1	1	2	2	2	5	4	5	3	5	3	30	3	5	4	3	4	1	1	5	5	3	1	32	1	3	2	1	3	2	0	0	0	0	0	0	0	0
359	2	24	2	1	1	19	1	1	2	2	2	1	1	2	5	1	1	13.2	2	5	5	5	4	3	5	1	5	2	1	36	2	3	3	2	3	2	0	0	0	0	0	0	0	0
362	1	23	2	1	1	19	1	1	2	2	1	2	3	3	2	1	2	15.6	7	1	2	1	1	1	1	1	1	1	1	11	2	3	3	2	3	1	0	0	0	0	0	0	0	0
367	2	23	2	1	1	19	1	1	2	1	2	1	1	1	5	3	5	19.2	6	1	1	1	5	1	1	5	5	5	5	30	3	1	2	1	3	1	1	1	0	0	0	0	1	1
370	1	23	2	1	1	19	1	1	1	2	2	1	4	5	5	3	4	26.4	4	4	4	4	5	4	4	5	5	5	2	42	3	2	3	3	2	3	1	0	0	1	0	1	3	0
372	2	23	2	2	1	19	1	1	2	2	2	5	5	5	4	4	4	32.4	5	5	5	5	4	4	5	5	5	4	2	44	3	2	1	1	2	2	1	0	1	0	0	0	1	1
374	1	23	2	2	1	19	1	1	2	1	2	4	1	5	3	1	1	18	5	3	3	3	2	1	3	1	4	3	1	24	1	3	3	1	3	1	0	0	0	0	0	0	0	0
375	1	23	2	2	1	19	1	1	2	2	2	3	1	3	4	2	4	20.4	5	1	2	1	3	4	2	1	3	1	1	19	2	3	3	1	2	1	0	0	0	0	0	0	0	0
380	2	23	2	1	1	19	1	1	1	2	2	4	1	5	5	2	4	25.2	7	4	5	5	4	5	5	4	5	4	5	46	3	2	2	3	3	1	1	0	0	1	0	0	2	0
381	2	23	2	4	4	19	1	1	2	1	2	4	1	5	3	4	3	24	3	4	3	3	4	2	2	5	2	4	4	33	3	3	2	3	3	2	1	0	0	1	0	0	2	0
382	2	23	2	1	1	19	1	1	2	2	1	3	1	2	2	1	3	14.4	3	4	4	4	4	3	3	3	5	2	1	33	1	2	3	1	3	1	0	0	0	0	0	0	0	0
384	2	23	2	2	1	19	1	1	2	2	2	3	2	5	5	5	4	28.8	4	4	1	1	3	1	1	3	2	5	3	24	2	1	2	1	2	1	0	1	0	0	0	0	0	1
391	1	23	2	2	1	19	1	1	2	2	2	4	5	2	5	3	4	27.6	6	3	4	4	3	3	1	4	2	2	1	27	2	2	3	3	2	1	0	0	0	1	0	0	1	0
394	1	23	2	2	1	19	1	1	2	2	2	1	1	5	2	4	3	19.2	7	4	3	2	2	1	1	2	3	2	1	21	1	1	3	1	2	2	0	1	0	0	0	0	0	1
399	1	22	2	1	1	19	1	1	2	1	2	4	2	5	3	3	5	26.4	7	3	3	1	1	1	1	1	1	1	1	14	2	3	2	1	3	1	0	0	0	0	0	0	0	0
400	2	22	2	1	1	19	1	1	2	1	1	4	1	2	2	5	3	20.4	8	2	2	2	3	2	1	3	4	4	3	26	1	3	3	1	3	2	0	0	0	0	0	0	0	0
401	1	22	2	1	1	19	1	1	2	1	1	5	1	5	3	3	3	24	8	3	3	3	3	3	3	3	3	3	3	30	2	2	2	2	2	2	0	0	0	0	0	0	0	0
402	1	22	2	1	1	19	1	1	2	1	1	5	1	5	5	5	5	31.2	10	3	2	2	4	4	4	4	4	3	1	31	2	3	3	1	3	1	0	0	0	0	0	0	0	0
403	1	22	2	1	1	19	1	1	1	2	1	2	1	2	3	1	2	13.2	3	3	2	1	3	3	1	4	2	2	3	24	2	1	2	3	1	3	0	1	0	1	1	1	2	2
404	1	22	2	1	1	19	1	1	2	1	1	1	1	2	2	1	1	9.6	5	3	3	1	1	1	1	3	2	3	1	19	2	1	1	1	1	1	0	1	1	0	1	0	0	3
405	1	22	2	1	1	19	1	1	1	2	1	4	1	5	5	3	3	25.2	7	3	1	1	1	4	1	1	1	1	1	15	1	3	3	1	3	1	0	0	0	0	0	0	0	0
406	1	22	2	1	1	19	1	1	2	1	2	3	1	2	3	4	2	18	8	2	3	2	2	2	1	1	3	2	1	19	2	2	2	1	3	3	0	0	0	0	0	1	1	0
407	1	22	2	1	1	19	1	1	1	2	2	1	4	4	2	3	4	21.6	7	3	3	3	1	4	3	1	3	1	1	23	1	2	3	3	3	1	0	0	0	1	0	0	1	0
408	2	22	2	1	1	19	1	1	2	2	2	2	1	3	3	3	3	18	6	4	3	2	3	3	3	3	4	4	1	30	2	1	1	1	1	2	0	1	1	0	1	0	0	3
409	2	22	2	1	1	19	1	1	2	2	2	5	4	4	5	5	5	33.6	6	3	4	5	5	5	5	4	4	4	4	43	2	3	3	3	3	1	0	0	0	1	0	0	1	0
410	1	22	2	1	1	19	1	1	2	2	2	3	1	3	4	4	5	24	3	4	3	2	4	2	2	5	3	4	5	34	2	3	3	1	3	2	0	0	0	0	0	0	0	0
411	2	22	2	1	1	19	1	1	1	1	2	5	2	5	3	5	5	30	3	4	3	3	5	1	1	5	5	3	4	34	1	1	1	2	1	3	0	1	1	0	1	1	1	3
412	2	22	2	1	1	19	1	1	2	2	2	4	1	4	4	3	1	20.4	7	2	3	3	2	1	1	1	2	1	2	18	2	2	2	1	2	3	0	0	0	0	0	1	1	0
413	2	22	2	1	1	19	1	1	2	2	1	3	1	3	2	1	2	14.4	9	4	3	1	2	1	1	1	2	1	1	17	2	1	2	2	2	2	0	1	0	0	0	0	0	1
415	1	22	2	1	1	19	1	1	2	1	2	2	1	5	1	2	5	19.2	2	5	4	1	5	3	5	5	5	5	5	43	3	2	2	3	3	3	1	0	0	1	0	1	3	0
417	2	22	2	1	1	19	1	1	2	1	2	4	3	4	3	3	5	26.4	5	5	4	2	4	4	3	3	4	4	4	37	2	2	2	3	2	1	0	0	0	1	0	0	1	0
418	1	22	2	2	1	19	1	1	1	2	2	2	1	4	3	2	1	15.6	6	1	4	1	1	3	3	1	1	1	1	17	1	3	3	1	3	2	0	0	0	0	0	0	0	0
419	1	22	2	1	1	19	1	1	2	2	2	5	2	3	5	1	2	21.6	4	5	1	2	5	1	1	5	3	4	3	30	3	1	2	3	1	2	1	1	0	1	1	0	2	2
420	2	22	2	1	1	19	1	1	2	2	2	4	1	3	4	2	4	21.6	6	3	4	3	2	3	2	1	1	2	2	23	2	2	3	2	3	1	0	0	0	0	0	0	0	0
421	1	22	2	1	1	19	1	1	2	1	2	1	2	3	2	1	2	13.2	3	3	3	3	5	3	3	5	4	4	4	37	3	2	2	1	2	2	1	0	0	0	0	0	1	0
423	2	22	2	1	1	19	1	1	2	2	2	5	1	1	3	4	4	21.6	4	4	5	5	5	3	4	5	5	4	4	44	2	1	2	3	1	3	0	1	0	1	1	1	2	2
424	2	22	2	1	1	19	1	1	2	1	1	3	3	4	2	3	5	24	5	4	5	4	3	4	3	1	2	4	2	32	2	3	3	1	2	1	0	0	0	0	0	0	0	0
425	2	22	2	2	1	19	1	1	2	2	2	4	1	5	5	4	4	27.6	5	5	5	4	4	3	2	3	5	4	5	40	2	1	1	3	1	2	0	1	1	1	1	0	1	3
430	1	22	2	1	1	19	1	1	2	2	2	3	2	4	3	3	3	21.6	5	2	3	2	2	2	2	2	2	2	2	21	2	2	2	2	2	2	0	0	0	0	0	0	0	0
431	2	22	2	1	1	19	1	1	2	2	1	5	4	2	2	2	2	20.4	6	2	2	2	2	2	2	2	2	2	2	20	2	1	2	2	1	1	0	1	0	0	1	0	0	2
434	1	22	2	1	1	19	1	1	2	2	2	3	1	4	2	2	3	18	9	3	2	1	4	1	1	1	3	2	1	19	3	3	3	1	3	1	1	0	0	0	0	0	1	0
435	1	22	2	2	1	19	1	1	2	2	2	2	3	3	5	3	3	22.8	6	1	3	1	3	3	3	1	2	1	1	19	2	3	3	2	2	1	0	0	0	0	0	0	0	0
437	1	21	2	1	1	19	1	1	2	2	2	3	2	3	4	2	4	21.6	7	3	2	2	2	2	1	3	2	2	2	21	2	1	1	1	2	1	0	1	1	0	0	0	0	2
497	2	21	2	1	1	19	1	1	2	1	2	1	2	1	5	1	2	14.4	4	3	2	1	1	1	1	1	1	1	1	13	1	3	3	1	3	1	0	0	0	0	0	0	0	0
527	2	21	2	1	1	19	1	1	2	1	1	2	1	1	3	2	5	16.8	4	3	4	2	3	4	2	3	1	1	2	25	1	3	2	1	3	1	0	0	0	0	0	0	0	0
528	2	21	2	1	1	19	1	1	2	2	2	4	2	5	3	4	4	26.4	3	3	5	4	2	2	1	2	3	1	3	26	1	1	2	2	1	1	0	1	0	0	1	0	0	2
529	1	21	2	1	1	19	1	1	2	2	1	3	1	4	4	3	4	22.8	6	3	2	1	2	1	1	2	2	1	1	16	3	3	3	1	3	2	1	0	0	0	0	0	1	0
530	1	21	2	1	1	19	1	1	2	2	2	5	1	5	3	4	4	26.4	6	5	5	3	5	5	5	4	5	5	5	47	3	1	1	3	1	3	1	1	1	1	1	1	3	3
531	1	21	2	1	1	19	1	1	2	2	2	2	2	4	4	4	4	24	2	4	4	4	4	4	4	4	4	4	4	40	3	3	3	2	2	3	1	0	0	0	0	1	2	0
532	1	21	2	1	1	19	1	1	2	2	2	4	1	4	3	2	2	19.2	7	3	3	2	2	2	2	1	3	2	1	21	1	2	2	1	3	1	0	0	0	0	0	0	0	0
534	1	21	2	1	1	19	1	1	2	1	2	5	3	4	4	5	2	27.6	7	4	4	4	2	1	2	3	3	2	3	28	2	2	2	1	2	2	0	0	0	0	0	0	0	0
537	1	20	2	1	1	19	1	1	2	1	1	2	1	3	3	2	2	15.6	6	3	3	3	3	3	3	2	2	2	2	26	1	2	2	2	3	2	0	0	0	0	0	0	0	0
543	1	20	2	1	1	19	1	1	2	1	1	5	1	5	3	4	3	25.2	2	1	4	2	1	3	1	1	1	1	1	16	1	3	3	2	3	1	0	0	0	0	0	0	0	0
544	1	20	2	1	1	19	1	1	2	2	2	3	2	2	2	2	2	15.6	5	2	2	2	2	2	1	2	2	1	1	17	2	3	3	2	3	1	0	0	0	0	0	0	0	0
545	1	20	2	1	1	19	1	1	2	1	1	3	1	3	2	1	2	14.4	7	2	3	3	2	3	3	3	3	3	3	28	2	3	3	1	3	1	0	0	0	0	0	0	0	0
547	1	20	2	1	1	19	1	1	2	1	2	4	1	3	3	4	1	19.2	2	1	2	2	1	1	1	1	1	2	1	13	1	3	3	2	3	1	0	0	0	0	0	0	0	0
548	2	20	2	1	1	19	1	1	2	2	1	3	1	1	2	1	2	12	8	3	2	1	3	1	1	4	5	3	4	27	2	2	2	1	2	3	0	0	0	0	0	1	1	0
551	2	20	2	1	1	19	1	1	2	2	2	5	3	5	5	5	4	32.4	7	5	4	4	5	2	2	5	5	4	5	41	3	1	1	3	1	2	1	1	1	1	1	0	2	3
555	1	20	2	1	1	19	1	1	2	2	2	3	3	3	3	3	3	21.6	6	2	2	2	2	2	2	2	2	2	2	20	2	1	2	2	2	2	0	1	0	0	0	0	0	1
557	1	20	2	1	1	19	1	1	2	2	2	3	1	2	3	1	3	15.6	3	2	1	1	1	1	1	1	2	1	1	12	3	2	3	1	3	1	1	0	0	0	0	0	1	0
560	1	20	2	1	1	19	1	1	1	2	2	5	2	4	4	5	1	25.2	2	3	4	4	1	2	2	1	3	2	1	23	2	3	3	1	3	1	0	0	0	0	0	0	0	0
561	1	20	2	1	1	19	1	1	1	2	2	1	1	5	3	1	3	16.8	3	5	5	2	5	5	5	5	5	3	5	45	2	2	2	1	3	1	0	0	0	0	0	0	0	0
562	1	20	2	1	1	19	1	1	1	2	2	5	1	3	4	3	3	22.8	4	3	2	1	1	3	3	2	1	2	1	19	2	3	3	2	3	2	0	0	0	0	0	0	0	0
563	1	20	2	1	1	19	1	1	2	2	1	4	3	3	4	2	3	22.8	5	3	3	2	2	2	1	2	2	1	1	19	2	3	3	2	3	1	0	0	0	0	0	0	0	0
569	1	20	2	1	1	19	1	1	2	1	2	5	1	5	5	1	5	26.4	7	3	2	1	5	5	5	5	3	5	5	39	2	2	2	3	2	3	0	0	0	1	0	1	2	0
579	2	29	2	3	3	21	3	1	2	1	1	1	1	1	1	1	1	7.2	8	2	4	1	1	1	1	1	1	1	1	14	1	3	3	1	3	1	0	0	0	0	0	0	0	0
580	2	28	2	4	4	21	3	1	2	1	1	4	1	1	1	4	2	15.6	8	4	5	5	3	2	1	3	3	3	3	32	3	3	3	2	3	1	1	0	0	0	0	0	1	0
587	2	33	2	3	3	24	4	1	2	2	2	4	1	3	4	4	4	24	10	2	2	1	2	1	1	1	1	1	1	13	2	3	3	3	3	1	0	0	0	1	0	0	1	0
588	1	65	2	4	4	25	2	2	1	2	1	1	1	1	2	1	2	9.6	6	2	3	2	3	2	2	1	2	3	3	23	2	3	2	1	2	1	0	0	0	0	0	0	0	0
589	1	63	2	5	4	25	2	1	1	2	1	3	2	3	3	1	3	18	5	2	2	1	1	1	1	1	1	1	1	12	1	2	2	1	2	1	0	0	0	0	0	0	0	0
596	1	54	2	3	3	25	2	2	1	1	1	2	1	2	4	3	3	18	7	2	1	1	1	1	1	1	2	1	1	12	1	2	2	2	3	1	0	0	0	0	0	0	0	0
598	2	44	2	3	3	25	2	1	2	1	1	2	1	4	3	2	3	18	5	3	3	3	2	3	3	2	2	1	2	24	2	2	1	1	2	1	0	0	1	0	0	0	0	1
599	2	44	2	3	3	25	2	1	2	2	1	2	1	2	2	3	3	15.6	5	2	3	3	2	2	3	2	2	1	2	22	2	2	1	2	2	2	0	0	1	0	0	0	0	1
610	2	35	2	5	4	25	2	1	2	1	1	1	1	1	1	1	4	10.8	4	2	2	2	1	4	1	2	2	1	1	18	1	1	1	1	1	1	0	1	1	0	1	0	0	3
612	1	35	2	4	4	25	2	1	2	2	2	2	2	3	3	1	2	15.6	7	3	3	2	2	1	1	1	2	1	1	17	1	3	3	1	3	1	0	0	0	0	0	0	0	0
616	2	34	2	5	4	25	2	1	1	2	1	3	1	2	3	3	3	18	6	3	2	1	1	2	1	1	1	1	1	14	1	3	3	1	3	1	0	0	0	0	0	0	0	0
618	2	32	2	3	3	25	2	1	1	2	2	3	4	5	5	3	5	30	7	5	3	2	4	4	2	5	5	3	4	37	3	2	2	1	2	2	1	0	0	0	0	0	1	0
621	2	30	2	3	3	25	2	1	1	2	2	4	4	4	3	3	3	25.2	4	3	3	2	2	2	2	2	2	1	1	20	1	3	3	2	3	1	0	0	0	0	0	0	0	0
624	2	29	2	4	4	25	2	1	2	1	2	3	1	5	5	4	5	27.6	7	2	4	2	3	5	2	5	3	4	1	31	3	2	2	3	3	3	1	0	0	1	0	1	3	0
625	2	28	2	4	4	25	2	1	2	2	1	5	1	5	5	3	5	28.8	4	4	4	2	4	2	3	1	3	3	1	27	1	2	2	1	3	1	0	0	0	0	0	0	0	0
626	1	28	2	1	1	25	2	2	2	2	1	4	2	3	3	3	4	22.8	8	2	1	1	1	1	1	1	1	1	1	11	1	2	2	1	2	1	0	0	0	0	0	0	0	0
627	2	27	2	3	3	25	2	1	2	1	1	3	1	4	3	2	3	19.2	3	5	4	3	4	2	2	5	5	5	5	40	1	1	1	2	2	1	0	1	1	0	0	0	0	2
628	1	27	2	4	4	25	2	1	2	1	1	4	4	4	4	3	4	27.6	7	4	3	3	2	2	2	1	3	3	2	25	2	2	3	2	2	1	0	0	0	0	0	0	0	0
629	2	27	2	3	3	25	2	1	2	2	2	1	1	1	3	2	3	13.2	4	2	3	2	2	3	2	1	1	2	1	19	2	3	1	2	1	1	0	0	1	0	1	0	0	2
631	2	26	2	4	4	25	2	1	2	2	2	3	1	4	4	2	2	19.2	3	2	1	1	4	3	2	1	2	1	2	19	1	3	3	1	3	1	0	0	0	0	0	0	0	0
653	1	24	2	1	1	25	2	1	2	1	2	2	2	2	4	3	3	19.2	6	4	3	2	2	2	2	2	2	2	1	22	1	1	2	1	3	1	0	1	0	0	0	0	0	1
655	2	23	2	2	1	25	2	1	2	2	1	2	1	2	3	2	3	15.6	4	2	1	1	2	1	1	2	2	2	2	16	1	1	3	1	3	1	0	1	0	0	0	0	0	1
656	2	23	2	3	3	25	2	1	2	1	2	4	1	2	2	3	3	18	8	4	2	1	3	2	2	2	3	2	2	23	2	3	3	1	3	2	0	0	0	0	0	0	0	0
657	2	23	2	2	1	25	2	1	2	1	1	4	1	4	4	4	3	24	5	3	3	3	2	3	3	2	2	2	1	24	2	2	2	1	3	1	0	0	0	0	0	0	0	0
658	2	23	2	3	3	25	2	2	2	1	2	3	1	2	3	3	3	18	8	2	2	1	2	1	1	1	1	1	1	13	1	3	3	1	3	1	0	0	0	0	0	0	0	0
659	2	23	2	3	3	25	2	1	2	2	2	4	3	5	5	2	4	27.6	8	3	4	4	2	2	1	1	1	2	1	21	1	3	3	1	3	1	0	0	0	0	0	0	0	0
660	2	23	2	2	1	25	2	1	2	2	1	2	2	3	3	2	3	18	3	4	3	3	3	2	3	5	4	3	4	34	3	2	1	2	3	3	1	0	1	0	0	1	2	1
661	2	23	2	1	1	25	2	1	2	2	1	4	1	5	5	4	4	27.6	2	3	3	2	2	4	4	3	2	3	3	29	2	3	3	1	2	2	0	0	0	0	0	0	0	0
662	2	23	2	1	1	25	2	1	2	2	2	5	1	1	1	1	3	14.4	3	5	5	5	5	5	5	5	5	4	3	47	1	1	1	1	2	1	0	1	1	0	0	0	0	2
665	2	23	2	1	1	25	2	1	1	2	2	4	2	5	5	2	3	25.2	3	4	4	2	3	2	2	3	4	1	1	26	1	3	3	2	3	1	0	0	0	0	0	0	0	0
666	2	23	2	1	1	25	2	1	2	2	2	3	1	5	4	3	1	20.4	8	3	4	3	4	4	4	2	4	3	2	33	2	2	1	1	3	2	0	0	1	0	0	0	0	1
667	2	23	2	1	1	25	2	1	2	2	1	3	1	3	2	2	4	18	6	3	3	3	3	2	3	3	2	2	2	26	2	3	3	1	3	1	0	0	0	0	0	0	0	0
669	2	23	2	1	1	25	2	1	2	1	2	2	1	4	2	2	2	15.6	4	3	1	1	3	4	4	4	4	3	1	28	1	3	3	2	3	1	0	0	0	0	0	0	0	0
670	2	23	2	1	1	25	2	1	2	2	2	2	1	3	5	3	5	22.8	6	3	4	4	4	1	3	3	4	2	2	30	3	1	1	2	2	1	1	1	1	0	0	0	1	2
671	2	23	2	1	1	25	2	1	2	2	1	5	2	4	5	4	5	30	2	4	3	4	2	4	4	2	4	2	2	31	3	1	1	3	2	2	1	1	1	1	0	0	2	2
673	1	23	2	1	1	25	2	1	2	1	1	1	1	3	4	1	2	14.4	10	1	1	1	1	1	1	1	1	1	2	11	2	1	1	3	2	1	0	1	1	1	0	0	1	2
682	2	23	2	3	3	25	2	1	2	2	2	5	1	4	3	4	3	24	6	2	2	2	1	1	1	3	2	1	1	16	2	2	2	1	2	1	0	0	0	0	0	0	0	0
683	2	23	2	3	3	25	2	1	2	1	1	1	3	1	1	3	2	13.2	8	3	2	1	1	2	1	3	1	1	2	17	2	1	1	1	1	1	0	1	1	0	1	0	0	3
686	2	22	2	1	1	25	2	1	2	1	1	5	1	5	1	5	1	21.6	7	5	5	5	4	2	4	4	4	5	3	41	3	1	1	2	1	2	1	1	1	0	1	0	1	3
691	2	22	2	1	1	25	2	1	1	2	2	1	5	5	5	5	4	30	10	1	5	5	3	5	5	3	5	5	2	39	1	3	3	1	3	2	0	0	0	0	0	0	0	0
694	2	22	2	1	1	25	2	1	1	2	1	2	1	2	2	1	3	13.2	4	4	2	1	4	1	1	4	4	4	4	29	2	1	1	1	2	1	0	1	1	0	0	0	0	2
696	2	22	2	1	1	25	2	1	1	1	1	2	1	3	4	2	3	18	8	3	3	1	1	1	1	2	3	1	1	17	1	3	3	2	2	1	0	0	0	0	0	0	0	0
697	1	22	2	1	1	25	2	1	2	2	1	4	1	3	4	3	4	22.8	2	5	2	2	2	1	1	2	4	2	2	23	2	1	1	2	3	3	0	1	1	0	0	1	1	2
700	2	22	2	1	1	25	2	1	2	1	1	3	1	4	5	3	3	22.8	7	3	2	2	2	3	4	1	4	2	3	26	2	1	1	2	1	2	0	1	1	0	1	0	0	3
703	2	22	2	1	1	25	2	1	2	1	2	1	1	4	4	3	4	20.4	7	5	3	3	3	2	2	4	3	2	1	28	2	3	3	2	2	2	0	0	0	0	0	0	0	0
705	2	22	2	1	1	25	2	1	2	2	2	2	5	4	5	4	4	28.8	3	4	4	4	4	4	3	3	4	5	4	39	3	2	2	3	3	3	1	0	0	1	0	1	3	0
706	1	22	2	1	1	25	2	1	2	2	1	1	1	2	2	2	2	12	6	1	2	1	1	1	1	2	1	1	1	12	2	1	2	2	2	1	0	1	0	0	0	0	0	1
708	2	22	2	2	1	25	2	1	1	1	1	4	1	3	5	3	5	25.2	4	5	5	4	1	1	1	4	5	1	1	28	1	2	3	1	3	1	0	0	0	0	0	0	0	0
716	2	21	2	1	1	25	2	1	1	2	2	4	4	5	5	3	3	28.8	2	5	3	3	5	4	4	5	5	5	5	44	3	2	2	3	2	3	1	0	0	1	0	1	3	0
720	2	21	2	1	1	25	2	1	2	2	2	5	1	4	5	3	2	24	6	2	4	3	4	4	3	3	2	3	3	31	1	3	3	1	3	1	0	0	0	0	0	0	0	0
733	2	20	2	1	1	25	2	1	2	2	2	4	1	3	3	1	5	20.4	4	5	5	5	5	3	4	5	5	5	5	47	1	1	2	3	1	2	0	1	0	1	1	0	1	2
734	2	20	2	1	1	25	2	1	2	2	2	4	2	4	5	5	5	30	3	5	5	3	4	2	1	5	5	3	3	36	3	2	2	2	2	1	1	0	0	0	0	0	1	0
735	2	20	2	1	1	25	2	1	2	2	2	2	1	3	2	1	3	14.4	4	2	2	2	2	3	1	2	3	1	2	20	1	2	1	1	3	2	0	0	1	0	0	0	0	1
736	2	20	2	1	1	25	2	1	2	2	1	2	1	3	1	1	1	10.8	7	2	3	1	2	1	1	1	2	1	1	15	1	3	3	1	3	1	0	0	0	0	0	0	0	0
737	2	20	2	1	1	25	2	1	2	2	2	5	1	3	4	2	4	22.8	5	3	5	4	5	2	2	5	5	5	3	39	2	3	3	3	3	1	0	0	0	1	0	0	1	0
738	2	20	2	1	1	25	2	1	2	2	2	2	4	5	2	3	2	21.6	2	2	4	4	3	2	2	3	4	3	2	29	2	3	3	2	1	1	0	0	0	0	1	0	0	1
739	2	20	2	1	1	25	2	1	2	1	1	2	1	2	3	2	4	16.8	7	3	4	2	2	1	1	2	2	2	1	20	2	3	2	2	3	1	0	0	0	0	0	0	0	0
740	2	20	2	1	1	25	2	1	2	1	1	1	1	1	1	1	1	7.2	2	2	4	4	4	4	4	3	4	4	4	37	2	1	1	1	1	2	0	1	1	0	1	0	0	3
741	2	20	2	1	1	25	2	1	2	2	2	5	2	5	2	2	3	22.8	5	5	4	3	5	3	3	4	5	3	5	40	2	2	2	3	1	3	0	0	0	1	1	1	2	1
742	2	20	2	1	1	25	2	1	2	2	2	4	3	4	4	3	4	26.4	2	5	5	4	5	1	3	5	5	4	4	41	2	1	1	3	1	2	0	1	1	1	1	0	1	3
743	2	20	2	1	1	25	2	1	2	2	2	3	1	4	5	4	5	26.4	4	3	4	4	5	2	2	5	5	4	4	38	3	2	2	1	3	1	1	0	0	0	0	0	1	0
744	2	20	2	1	1	25	2	1	2	1	2	3	1	2	3	4	4	20.4	6	3	3	1	1	1	1	2	2	1	1	16	1	3	3	1	3	1	0	0	0	0	0	0	0	0
746	2	20	2	1	1	25	2	1	2	2	1	3	1	3	4	3	5	22.8	7	3	3	1	3	1	1	3	1	1	1	18	2	3	3	3	2	1	0	0	0	1	0	0	1	0
747	2	20	2	1	1	25	2	1	2	2	2	1	1	5	5	1	4	20.4	2	4	5	5	5	5	3	5	5	5	5	47	3	3	2	3	1	3	1	0	0	1	1	1	3	1
748	2	20	2	1	1	25	2	1	1	2	1	4	4	3	4	3	3	25.2	5	3	3	3	3	3	3	3	3	2	3	29	1	1	2	2	2	1	0	1	0	0	0	0	0	1
749	2	20	2	1	1	25	2	1	2	2	1	3	1	5	3	2	4	21.6	8	2	3	1	3	1	1	1	2	1	1	16	2	3	3	1	3	2	0	0	0	0	0	0	0	0
750	2	20	2	1	1	25	2	2	2	2	1	4	1	4	3	5	3	24	9	1	3	3	1	1	1	1	1	1	1	14	1	2	2	2	2	1	0	0	0	0	0	0	0	0
756	2	20	2	1	1	25	2	1	2	1	1	2	3	2	2	2	2	15.6	7	3	4	2	3	4	2	4	3	3	2	30	1	3	1	2	2	1	0	0	1	0	0	0	0	1
757	2	20	2	1	1	25	2	1	2	1	1	4	1	5	5	5	5	30	3	5	4	4	4	3	3	5	5	5	4	42	2	2	1	3	1	3	0	0	1	1	1	1	2	2
758	1	20	2	1	1	25	2	1	2	1	2	1	1	3	2	2	4	15.6	6	4	3	3	2	2	2	1	3	2	2	24	2	3	3	2	2	1	0	0	0	0	0	0	0	0
759	2	20	2	1	1	25	2	1	2	2	1	4	1	4	4	3	4	24	6	4	4	3	2	2	1	1	2	1	1	21	1	3	3	1	2	1	0	0	0	0	0	0	0	0
760	2	20	2	1	1	25	2	1	2	2	2	5	1	4	3	2	3	21.6	4	4	3	1	4	2	2	2	3	2	3	26	3	1	1	1	1	2	1	1	1	0	1	0	1	3
764	1	20	2	1	1	25	2	1	2	2	2	4	1	5	5	2	4	25.2	7	4	3	1	3	1	1	1	3	1	1	19	2	1	2	2	2	3	0	1	0	0	0	1	1	1
765	1	20	2	1	1	25	2	1	2	2	2	1	1	1	5	1	1	12	10	1	1	1	1	1	1	1	1	1	1	10	1	2	2	1	3	2	0	0	0	0	0	0	0	0
776	2	19	2	1	1	25	2	1	2	1	2	4	3	4	4	3	4	26.4	3	3	5	4	4	5	5	4	5	4	3	42	3	2	1	2	2	2	1	0	1	0	0	0	1	1
781	1	33	2	4	4	26	2	1	2	2	2	5	4	5	5	4	3	31.2	6	3	4	3	3	4	4	3	4	2	1	31	1	3	3	1	2	1	0	0	0	0	0	0	0	0
782	2	30	2	4	4	27	5	2	2	2	2	4	1	3	4	3	3	21.6	7	2	2	1	1	2	2	2	1	3	1	17	2	3	3	1	3	1	0	0	0	0	0	0	0	0
783	2	30	2	4	4	27	5	2	2	2	1	4	2	5	3	3	2	22.8	7	2	3	1	1	2	2	1	1	1	1	15	1	3	3	1	3	1	0	0	0	0	0	0	0	0
784	1	28	2	4	4	28	5	1	2	2	2	3	2	4	4	1	2	19.2	10	3	2	1	1	2	3	2	3	2	1	20	2	1	2	1	1	3	0	1	0	0	1	1	1	2
787	1	33	2	3	3	29	1	1	2	1	2	4	1	5	4	2	5	25.2	3	4	1	1	1	4	1	1	4	1	3	21	1	2	2	1	3	2	0	0	0	0	0	0	0	0
789	1	25	2	2	1	29	1	1	2	2	2	2	1	4	4	2	2	18	4	5	5	5	4	1	1	3	4	4	1	33	2	2	2	2	2	2	0	0	0	0	0	0	0	0
792	2	24	2	2	1	29	1	1	2	1	2	5	1	5	5	5	5	31.2	10	1	2	1	1	1	1	5	1	1	1	15	1	3	3	1	3	1	0	0	0	0	0	0	0	0
793	2	27	2	3	3	30	5	1	2	1	1	2	1	4	4	1	4	19.2	10	1	1	1	1	3	1	1	2	1	1	13	1	3	3	1	3	1	0	0	0	0	0	0	0	0
798	1	27	2	3	3	33	5	1	2	2	2	3	3	3	3	2	3	20.4	7	3	4	4	1	3	3	2	2	2	1	25	2	2	2	2	2	2	0	0	0	0	0	0	0	0
800	2	27	2	3	3	34	1	1	2	2	1	3	3	3	4	4	5	26.4	5	3	2	2	3	4	4	4	4	2	2	30	2	2	2	2	2	1	0	0	0	0	0	0	0	0
12	1	37	3	5	4	4	2	1	2	1	2	2	1	4	4	2	4	20.4	9	1	2	1	1	1	1	1	1	1	1	11	1	3	3	1	3	1	0	0	0	0	0	0	0	0
14	1	48	3	4	4	6	3	2	2	2	1	3	3	2	4	2	4	21.6	10	2	3	3	1	2	2	1	2	1	1	18	1	3	1	1	3	1	0	0	1	0	0	0	0	1
16	2	29	3	4	4	6	3	1	2	2	2	4	1	5	5	2	5	26.4	5	3	4	4	3	3	3	4	4	3	2	33	3	2	3	3	1	2	1	0	0	1	1	0	2	1
28	1	21	3	1	1	6	3	1	2	2	1	1	2	2	4	2	2	15.6	7	3	2	2	1	1	1	1	1	1	1	14	1	3	3	1	2	3	0	0	0	0	0	1	1	0
62	1	39	3	4	4	11	4	1	2	2	1	3	2	3	4	3	3	21.6	5	4	3	3	4	3	3	4	4	4	4	36	2	1	2	3	1	3	0	1	0	1	1	1	2	2
63	2	38	3	1	1	11	4	1	2	2	1	1	1	2	5	1	2	14.4	7	4	4	3	3	1	1	3	4	2	1	26	1	3	3	1	3	1	0	0	0	0	0	0	0	0
64	2	35	3	5	4	11	4	1	2	2	2	2	1	1	2	1	2	10.8	0	4	3	4	3	5	5	3	5	2	4	38	1	2	3	1	2	1	0	0	0	0	0	0	0	0
65	2	29	3	3	3	11	4	1	2	1	1	3	2	1	3	1	1	13.2	4	4	5	4	3	1	1	2	3	1	1	25	1	2	3	1	2	1	0	0	0	0	0	0	0	0
69	1	39	3	4	4	13	3	1	2	1	2	3	3	3	3	3	3	21.6	10	1	2	1	1	1	1	1	2	1	1	12	1	3	3	1	3	1	0	0	0	0	0	0	0	0
71	1	30	3	4	4	13	3	1	2	2	2	4	1	4	4	4	5	26.4	6	3	2	2	2	1	1	1	2	3	2	19	2	2	3	1	1	1	0	0	0	0	1	0	0	1
91	2	51	3	5	4	14	1	1	2	2	1	4	2	4	4	2	4	24	7	3	2	1	3	2	1	1	2	1	1	17	1	1	1	1	3	2	0	1	1	0	0	0	0	2
95	2	43	3	4	4	14	1	1	1	2	1	1	3	4	2	3	3	19.2	4	3	2	1	2	2	1	1	1	1	1	15	1	3	2	1	2	1	0	0	0	0	0	0	0	0
96	1	43	3	4	4	14	1	1	2	2	1	1	1	3	2	1	3	13.2	7	2	3	2	1	1	1	1	2	1	1	15	1	3	3	1	3	1	0	0	0	0	0	0	0	0
97	2	43	3	4	4	14	1	1	2	1	1	5	1	3	3	4	4	24	8	3	3	2	2	2	2	2	2	2	2	22	2	3	3	1	2	1	0	0	0	0	0	0	0	0
98	2	42	3	5	4	14	1	1	2	2	2	4	1	4	3	3	3	21.6	9	3	2	1	1	1	1	1	3	2	1	16	1	2	2	1	2	1	0	0	0	0	0	0	0	0
99	1	41	3	5	4	14	1	1	2	2	1	1	3	2	3	1	3	15.6	7	4	3	3	4	2	2	3	4	4	3	32	1	3	3	2	3	1	0	0	0	0	0	0	0	0
100	2	41	3	4	4	14	1	1	1	2	2	5	1	3	4	2	2	20.4	7	4	5	5	3	2	1	2	4	3	1	30	1	3	2	1	3	2	0	0	0	0	0	0	0	0
101	1	41	3	5	4	14	1	1	2	2	2	3	4	2	2	1	2	16.8	7	3	2	1	1	1	1	1	1	1	1	13	1	3	3	1	3	1	0	0	0	0	0	0	0	0
102	2	41	3	5	4	14	1	1	1	1	1	2	1	1	2	3	2	13.2	8	2	2	1	1	2	1	1	1	1	1	13	1	3	3	1	3	1	0	0	0	0	0	0	0	0
103	1	40	3	5	4	14	1	1	1	2	2	2	1	3	3	1	2	14.4	6	3	3	3	3	3	3	3	3	3	3	30	2	3	3	2	1	2	0	0	0	0	1	0	0	1
104	2	40	3	4	4	14	1	1	2	1	2	1	1	2	3	3	1	13.2	7	1	2	1	1	1	1	1	1	1	1	11	1	2	2	1	3	1	0	0	0	0	0	0	0	0
105	1	40	3	4	4	14	1	1	2	1	2	3	1	1	1	1	1	9.6	4	4	4	3	3	2	2	3	3	3	1	28	1	3	3	1	3	1	0	0	0	0	0	0	0	0
106	1	40	3	5	4	14	1	1	2	2	1	1	2	1	3	3	3	15.6	4	3	2	2	1	1	1	1	2	1	1	15	1	3	3	2	3	1	0	0	0	0	0	0	0	0
107	2	39	3	3	3	14	1	2	2	1	2	5	4	4	4	3	5	30	4	4	4	5	4	4	4	4	4	4	4	41	2	1	1	3	1	3	0	1	1	1	1	1	2	3
108	2	39	3	5	4	14	1	1	2	2	1	3	1	3	3	3	4	20.4	3	2	3	2	2	3	3	2	1	1	2	21	1	3	3	1	3	1	0	0	0	0	0	0	0	0
109	2	38	3	5	4	14	1	1	2	2	1	4	2	4	4	3	4	25.2	5	5	5	5	5	5	5	5	5	5	5	50	3	3	3	1	1	2	1	0	0	0	1	0	1	1
110	1	38	3	3	3	14	1	1	2	1	1	4	1	4	4	2	4	22.8	10	1	2	1	1	2	1	1	1	1	1	12	1	3	3	1	3	1	0	0	0	0	0	0	0	0
111	1	38	3	5	4	14	1	1	2	1	1	2	3	4	4	3	4	24	3	4	3	2	2	4	4	2	4	1	1	27	2	2	2	2	2	1	0	0	0	0	0	0	0	0
113	2	38	3	5	4	14	1	1	2	2	1	1	1	4	2	4	5	20.4	9	3	3	2	2	2	2	2	2	2	2	22	1	2	2	1	3	2	0	0	0	0	0	0	0	0
114	1	37	3	4	4	14	1	1	2	2	2	4	2	5	4	5	5	30	2	5	5	4	5	4	5	5	5	3	3	44	3	2	2	3	2	1	1	0	0	1	0	0	2	0
115	2	37	3	5	4	14	1	1	1	1	2	3	2	5	5	4	5	28.8	6	4	2	3	5	1	2	5	5	5	5	37	3	1	1	3	1	1	1	1	1	1	1	0	2	3
116	2	37	3	5	4	14	1	1	1	2	1	5	1	5	5	5	4	30	5	5	4	5	4	4	4	5	5	5	4	45	2	2	2	1	3	2	0	0	0	0	0	0	0	0
117	2	37	3	5	4	14	1	1	2	2	2	4	1	4	4	4	4	25.2	2	3	4	4	4	4	4	4	4	4	4	39	3	2	2	2	1	3	1	0	0	0	1	1	2	1
124	1	36	3	5	4	14	1	1	2	1	1	1	1	1	3	1	1	9.6	8	1	1	1	1	1	1	1	1	1	1	10	1	2	3	1	3	1	0	0	0	0	0	0	0	0
126	2	35	3	5	4	14	1	1	2	2	2	4	1	1	1	4	2	15.6	6	2	3	1	1	1	1	1	1	1	1	13	1	3	3	1	2	1	0	0	0	0	0	0	0	0
128	2	35	3	4	4	14	1	1	2	2	1	5	3	4	4	3	4	27.6	5	3	4	3	3	2	3	2	4	2	2	28	1	3	2	2	1	3	0	0	0	0	1	1	1	1
129	2	35	3	4	4	14	1	1	2	2	2	3	3	3	4	3	3	22.8	4	4	4	4	4	4	4	5	4	4	4	41	2	2	2	2	2	2	0	0	0	0	0	0	0	0
131	2	35	3	3	3	14	1	1	2	1	1	2	1	1	5	2	4	18	8	3	2	1	1	1	1	1	1	1	1	13	1	3	3	1	3	1	0	0	0	0	0	0	0	0
137	2	32	3	4	4	14	1	1	2	1	1	1	2	3	1	1	2	12	6	1	2	1	3	3	2	3	3	4	3	25	3	1	1	3	1	3	1	1	1	1	1	1	3	3
138	2	31	3	3	3	14	1	1	2	2	1	5	1	5	5	5	5	31.2	2	3	5	5	3	1	1	2	5	5	1	31	1	2	3	1	3	1	0	0	0	0	0	0	0	0
139	2	31	3	4	4	14	1	1	2	2	2	1	1	4	3	2	3	16.8	4	4	2	2	1	1	1	2	4	1	1	19	1	2	2	1	3	1	0	0	0	0	0	0	0	0
140	1	31	3	4	4	14	1	1	2	1	1	5	1	5	5	5	5	31.2	6	3	2	2	3	2	2	4	5	5	3	31	3	2	2	3	1	2	1	0	0	1	1	0	2	1
142	1	30	3	4	4	14	1	1	1	2	2	3	1	2	2	2	2	14.4	5	2	4	2	2	3	2	4	3	3	4	29	3	2	3	1	2	2	1	0	0	0	0	0	1	0
143	2	30	3	4	4	14	1	1	2	2	2	5	5	5	5	3	5	33.6	5	5	5	5	5	5	5	4	5	5	4	48	2	2	3	2	2	2	0	0	0	0	0	0	0	0
146	2	29	3	3	3	14	1	1	2	2	1	3	1	1	3	1	3	14.4	9	2	1	1	1	1	1	1	1	1	1	11	1	3	3	2	2	1	0	0	0	0	0	0	0	0
161	2	27	3	2	1	14	1	1	2	1	1	4	1	5	4	3	3	24	6	4	3	3	4	3	5	5	5	5	1	38	1	1	1	2	2	1	0	1	1	0	0	0	0	2
163	2	26	3	3	3	14	1	1	2	2	1	4	3	4	5	4	5	30	5	3	3	2	3	2	1	2	3	2	2	23	2	2	2	2	2	1	0	0	0	0	0	0	0	0
165	2	26	3	4	4	14	1	1	2	1	1	1	4	4	4	4	4	25.2	7	4	4	4	4	4	1	1	3	4	1	30	3	1	1	3	2	3	1	1	1	1	0	1	3	2
201	2	23	3	1	1	14	1	1	2	2	2	4	1	4	3	4	3	22.8	7	3	2	2	4	2	2	5	4	3	3	30	3	1	1	3	1	2	1	1	1	1	1	0	2	3
203	2	23	3	3	3	14	1	1	2	2	2	1	1	1	3	1	1	9.6	6	5	5	5	5	5	5	5	5	5	5	50	2	1	1	3	1	3	0	1	1	1	1	1	2	3
228	2	58	3	5	4	18	1	1	1	2	2	4	5	3	4	3	5	28.8	3	3	3	3	1	1	1	3	2	3	1	21	2	2	1	2	1	1	0	0	1	0	1	0	0	2
229	1	57	3	5	4	18	1	2	2	1	1	1	1	1	1	1	1	7.2	4	3	1	1	1	1	1	1	1	1	1	12	1	3	3	1	3	1	0	0	0	0	0	0	0	0
232	1	40	3	5	4	18	1	1	2	1	1	2	3	4	4	2	3	21.6	6	2	4	2	2	4	3	2	2	2	2	25	1	2	2	2	2	1	0	0	0	0	0	0	0	0
233	1	39	3	5	4	18	1	1	2	2	2	1	2	4	2	1	1	13.2	7	3	2	1	1	1	1	1	1	1	1	13	1	2	3	1	3	1	0	0	0	0	0	0	0	0
235	1	37	3	5	4	18	1	1	2	2	2	3	4	4	2	1	3	20.4	6	5	3	2	1	1	1	2	3	1	1	20	1	3	3	3	3	1	0	0	0	1	0	0	1	0
237	1	36	3	4	4	18	1	1	2	2	1	3	1	2	2	4	3	18	6	2	2	2	3	2	2	2	2	3	2	22	2	1	2	2	2	1	0	1	0	0	0	0	0	1
238	1	35	3	4	4	18	1	1	2	1	1	1	2	3	3	2	4	18	4	4	3	3	3	3	3	4	4	4	3	34	2	3	3	3	3	1	0	0	0	1	0	0	1	0
267	1	23	3	1	1	18	1	1	2	2	2	1	1	2	3	1	3	13.2	7	4	2	1	1	1	1	1	1	2	1	15	2	2	2	2	2	1	0	0	0	0	0	0	0	0
297	2	21	3	1	1	18	1	1	1	2	1	2	2	4	2	3	3	19.2	3	3	4	4	2	2	3	2	4	3	2	29	1	1	1	2	2	1	0	1	1	0	0	0	0	2
312	2	42	3	4	4	19	1	1	1	2	2	1	3	3	4	2	3	19.2	8	4	4	3	3	4	4	3	4	4	2	35	2	2	2	2	2	2	0	0	0	0	0	0	0	0
313	2	38	3	4	4	19	1	1	1	1	1	5	1	5	5	5	1	26.4	4	3	5	5	5	5	5	3	4	4	3	42	2	2	2	2	2	2	0	0	0	0	0	0	0	0
314	2	38	3	4	4	19	1	1	2	1	1	4	5	3	3	5	3	27.6	6	2	2	1	1	1	1	1	2	1	1	13	1	2	2	2	2	1	0	0	0	0	0	0	0	0
316	2	36	3	4	4	19	1	1	2	1	1	2	3	2	2	1	2	14.4	9	2	1	3	1	1	1	1	2	1	1	14	1	3	2	1	3	1	0	0	0	0	0	0	0	0
327	2	31	3	5	4	19	1	1	2	2	2	3	1	3	4	4	4	22.8	9	2	3	2	3	1	1	2	1	1	1	17	2	1	1	2	3	1	0	1	1	0	0	0	0	2
328	2	30	3	3	3	19	1	1	2	1	2	1	2	3	3	3	3	18	7	2	3	3	1	1	1	1	2	1	1	16	1	3	3	1	3	1	0	0	0	0	0	0	0	0
330	2	30	3	2	1	19	1	1	2	2	2	3	3	3	3	1	3	19.2	8	3	2	2	1	2	2	1	1	2	1	17	2	2	2	2	1	2	0	0	0	0	1	0	0	1
428	2	22	3	2	1	19	1	1	2	2	2	1	1	4	3	2	2	15.6	9	4	1	1	1	1	1	3	3	3	2	20	2	2	2	3	1	2	0	0	0	1	1	0	1	1
451	1	21	3	1	1	19	1	1	2	2	1	3	4	3	3	4	2	22.8	8	1	3	1	1	1	1	2	1	1	1	13	2	3	2	1	3	1	0	0	0	0	0	0	0	0
455	1	21	3	1	1	19	1	1	2	2	1	3	4	3	5	3	4	26.4	4	3	4	3	4	2	2	2	2	1	1	24	3	2	2	2	2	1	1	0	0	0	0	0	1	0
469	1	21	3	1	1	19	1	1	2	2	1	3	5	5	5	5	5	33.6	2	5	5	5	5	5	5	3	3	3	5	44	1	3	3	1	1	3	0	0	0	0	1	1	1	1
508	2	21	3	1	1	19	1	1	2	2	2	4	2	4	3	3	3	22.8	6	4	4	4	4	4	4	4	4	4	3	39	2	1	2	2	2	2	0	1	0	0	0	0	0	1
519	2	21	3	1	1	19	1	1	2	2	2	1	1	2	3	1	5	15.6	6	4	1	1	3	5	3	2	4	2	1	26	1	2	3	1	3	1	0	0	0	0	0	0	0	0
550	1	20	3	1	1	19	1	1	2	2	2	3	2	4	4	3	4	24	3	2	2	1	1	2	2	1	1	1	1	14	2	3	3	2	1	2	0	0	0	0	1	0	0	1
553	2	20	3	1	1	19	1	1	2	1	1	3	1	1	2	1	2	12	5	5	5	4	1	3	3	1	4	1	1	28	1	2	3	1	3	1	0	0	0	0	0	0	0	0
558	1	20	3	1	1	19	1	1	2	1	2	2	1	5	1	4	2	18	3	2	1	1	4	1	1	1	4	1	4	20	2	3	2	1	3	1	0	0	0	0	0	0	0	0
577	1	39	3	3	3	20	3	1	2	1	1	1	1	2	4	1	4	15.6	9	4	2	1	1	1	1	1	1	1	1	14	1	2	2	2	1	2	0	0	0	0	1	0	0	1
578	1	43	3	5	4	21	3	2	1	1	1	1	2	2	2	1	2	12	5	3	3	3	2	1	1	3	2	2	2	22	1	2	2	3	3	2	0	0	0	1	0	0	1	0
583	2	29	3	3	3	23	4	1	2	2	2	3	1	4	3	1	5	20.4	5	2	4	3	3	3	3	3	3	2	1	27	1	1	2	2	2	2	0	1	0	0	0	0	0	1
591	1	60	3	4	4	25	2	2	2	2	1	3	1	3	2	3	3	18	5	3	3	3	3	2	2	2	2	2	2	24	2	2	2	2	2	1	0	0	0	0	0	0	0	0
592	2	55	3	4	4	25	2	1	2	1	1	1	1	1	2	1	1	8.4	5	3	3	2	3	1	1	2	1	2	2	20	2	2	2	2	2	1	0	0	0	0	0	0	0	0
593	1	55	3	4	4	25	2	1	1	2	1	3	1	4	4	3	3	21.6	4	3	3	1	1	1	1	3	2	1	1	17	1	2	2	2	2	1	0	0	0	0	0	0	0	0
594	2	55	3	4	4	25	2	1	1	1	1	1	1	1	1	1	1	7.2	6	3	3	3	3	1	1	2	1	1	2	20	2	2	2	2	2	1	0	0	0	0	0	0	0	0
597	2	45	3	3	3	25	2	1	1	2	1	3	4	1	3	2	2	18	2	3	4	1	2	3	1	4	3	2	2	25	2	3	3	2	3	1	0	0	0	0	0	0	0	0
600	2	43	3	4	4	25	2	1	2	2	1	2	2	3	2	2	4	18	5	3	3	3	2	1	2	1	3	2	1	21	2	3	2	3	2	2	0	0	0	1	0	0	1	0
601	1	43	3	3	3	25	2	1	1	2	2	1	2	2	1	1	3	12	6	1	2	1	1	1	1	3	1	2	1	14	1	3	1	2	2	3	0	0	1	0	0	1	1	1
602	2	43	3	5	4	25	2	1	2	2	2	5	2	5	5	4	4	30	7	5	4	3	2	1	1	3	5	1	3	28	1	2	3	2	2	2	0	0	0	0	0	0	0	0
603	2	43	3	5	4	25	2	1	2	2	2	4	2	4	3	1	2	19.2	3	2	4	3	2	1	1	3	3	1	1	21	1	2	3	2	2	1	0	0	0	0	0	0	0	0
604	2	43	3	5	4	25	2	1	1	2	1	2	1	3	2	1	2	13.2	4	3	2	1	1	1	1	2	2	1	1	15	1	3	3	1	3	1	0	0	0	0	0	0	0	0
605	1	40	3	3	3	25	2	2	2	2	1	2	1	1	1	1	1	8.4	0	1	1	1	1	1	1	1	1	1	1	10	2	2	2	1	3	1	0	0	0	0	0	0	0	0
606	2	39	3	5	4	25	2	1	2	2	2	3	1	1	1	1	1	9.6	5	1	1	1	1	1	1	1	1	1	1	10	1	3	3	1	3	1	0	0	0	0	0	0	0	0
608	2	36	3	4	4	25	2	1	2	2	1	1	1	1	2	1	1	8.4	10	2	3	2	3	1	1	3	1	1	1	18	3	1	1	3	1	3	1	1	1	1	1	1	3	3
611	1	35	3	4	4	25	2	2	2	2	1	1	1	1	1	1	1	7.2	6	2	3	2	1	1	1	2	1	2	1	16	1	2	2	1	2	1	0	0	0	0	0	0	0	0
613	2	35	3	3	3	25	2	1	2	1	1	3	1	4	4	1	4	20.4	7	5	4	2	1	1	1	3	3	1	1	22	1	2	1	1	2	1	0	0	1	0	0	0	0	1
619	1	32	3	3	3	25	2	1	2	2	2	5	1	3	4	3	4	24	3	3	3	3	3	3	3	3	3	3	3	30	3	2	2	3	2	2	1	0	0	1	0	0	2	0
620	1	30	3	3	3	25	2	1	2	2	2	5	1	5	5	1	5	26.4	4	3	3	3	4	3	3	3	3	5	5	35	2	1	1	3	1	2	0	1	1	1	1	0	1	3
623	1	29	3	3	3	25	2	1	2	2	2	5	1	4	4	4	3	25.2	9	5	4	4	3	4	5	5	5	5	2	42	3	2	2	2	2	2	1	0	0	0	0	0	1	0
710	2	21	3	1	1	25	2	1	2	1	2	5	1	5	1	5	1	21.6	2	5	1	1	5	1	1	5	5	5	5	34	3	2	2	1	3	1	1	0	0	0	0	0	1	0
711	2	21	3	1	1	25	2	1	2	1	2	5	5	5	5	5	5	36	4	5	5	5	5	5	5	5	5	5	5	50	3	3	3	2	1	3	1	0	0	0	1	1	2	1
730	2	21	3	1	1	25	2	1	1	2	2	3	1	2	2	1	2	13.2	2	2	2	2	1	1	1	1	4	1	1	16	1	3	3	1	3	1	0	0	0	0	0	0	0	0
732	2	20	3	1	1	25	2	1	2	2	2	2	1	2	3	2	2	14.4	6	2	4	2	1	2	2	1	2	2	1	19	1	2	1	2	3	2	0	0	1	0	0	0	0	1
752	2	20	3	1	1	25	2	1	2	2	2	5	4	5	5	5	5	34.8	4	3	5	4	5	5	5	4	5	4	3	43	2	1	1	1	1	2	0	1	1	0	1	0	0	3
779	1	19	3	1	1	25	2	1	2	2	2	3	1	4	5	2	5	24	9	5	3	2	4	1	3	3	5	2	2	30	3	2	2	1	3	1	1	0	0	0	0	0	1	0
788	2	30	3	4	4	29	1	1	2	1	1	5	3	5	5	5	4	32.4	5	4	2	2	4	2	2	5	3	5	5	34	3	1	1	1	2	2	1	1	1	0	0	0	1	2
795	2	27	3	3	3	31	5	1	2	2	2	5	3	5	5	4	3	30	6	4	3	4	2	3	3	1	1	1	2	24	2	1	1	2	3	1	0	1	1	0	0	0	0	2
799	2	32	3	4	4	34	1	1	2	2	2	5	1	4	5	3	5	27.6	10	3	3	4	2	1	1	1	1	1	1	18	2	3	3	3	2	1	0	0	0	1	0	0	1	0
1	1	45	4	5	4	2	3	1	2	2	2	1	1	2	2	2	2	12	4	3	2	1	1	1	1	1	1	1	1	13	1	2	2	1	3	1	0	0	0	0	0	0	0	0
5	2	24	4	4	4	2	3	1	2	2	1	2	3	4	3	2	4	21.6	5	3	2	2	1	2	2	2	2	1	1	18	1	2	2	1	3	1	0	0	0	0	0	0	0	0
29	1	21	4	1	1	6	3	1	2	1	2	4	1	2	3	2	1	15.6	7	3	1	2	1	3	1	1	2	2	1	17	2	3	3	1	3	1	0	0	0	0	0	0	0	0
32	2	19	4	1	1	6	3	1	2	1	2	1	3	3	1	3	1	14.4	7	1	1	1	1	1	2	2	2	1	3	15	1	1	2	1	1	1	0	1	0	0	1	0	0	2
37	2	19	4	1	1	6	3	1	2	2	2	2	3	3	4	4	2	21.6	7	2	3	3	3	4	4	3	3	3	3	31	2	2	2	2	2	2	0	0	0	0	0	0	0	0
39	2	19	4	1	1	6	3	1	2	1	2	5	2	5	5	3	4	28.8	4	5	5	4	5	5	4	5	5	5	5	48	3	1	1	1	2	2	1	1	1	0	0	0	1	2
45	2	19	4	1	1	6	3	1	2	2	2	1	1	5	1	1	1	12	7	3	3	3	5	5	5	4	5	5	4	42	2	3	3	1	3	1	0	0	0	0	0	0	0	0
50	2	18	4	1	1	6	3	1	2	1	1	3	1	4	2	1	2	15.6	6	3	4	2	3	4	2	4	3	3	3	31	3	1	1	2	1	3	1	1	1	0	1	1	2	3
51	2	18	4	1	1	6	3	1	1	2	2	3	2	2	5	2	3	20.4	7	5	2	3	4	4	4	3	3	2	1	31	2	2	2	1	2	2	0	0	0	0	0	0	0	0
74	2	24	4	3	3	13	3	1	2	2	1	2	2	2	3	2	3	16.8	6	4	3	1	4	1	4	3	2	2	4	28	2	3	1	1	3	1	0	0	1	0	0	0	0	1
75	1	24	4	3	3	13	3	1	2	1	1	3	2	5	5	3	3	25.2	6	2	4	1	2	2	3	1	2	3	1	21	3	2	2	1	2	2	1	0	0	0	0	0	1	0
80	2	22	4	1	1	13	3	1	2	1	1	4	4	4	4	4	5	30	4	3	3	3	3	2	2	3	3	4	4	30	2	1	3	3	1	2	0	1	0	1	1	0	1	2
82	2	21	4	1	1	13	3	1	2	2	2	3	1	4	5	4	4	25.2	4	5	4	3	5	4	5	4	5	4	5	44	3	2	2	3	1	3	1	0	0	1	1	1	3	1
85	1	75	4	5	4	14	1	1	1	2	1	2	3	4	4	4	5	26.4	3	5	4	4	3	3	3	4	4	4	2	36	3	2	1	1	1	1	1	0	1	0	1	0	1	2
86	1	75	4	5	4	14	1	1	1	2	1	2	3	4	4	4	5	26.4	3	5	4	4	3	3	3	4	4	4	2	36	3	2	1	1	1	1	1	0	1	0	1	0	1	2
112	1	38	4	4	4	14	1	1	2	1	1	5	2	5	5	4	5	31.2	3	4	5	2	1	3	2	2	4	2	1	26	1	1	1	2	3	2	0	1	1	0	0	0	0	2
130	2	35	4	4	4	14	1	1	2	2	2	3	1	5	4	3	4	24	5	4	3	2	3	2	1	3	2	1	2	23	2	2	2	2	2	1	0	0	0	0	0	0	0	0
145	2	30	4	4	4	14	1	1	2	2	2	4	1	4	3	3	4	22.8	10	2	2	2	2	2	2	2	3	3	3	23	2	2	2	2	1	1	0	0	0	0	1	0	0	1
166	2	26	4	3	3	14	1	1	2	2	2	5	5	5	5	5	5	36	4	4	4	4	4	4	4	4	4	4	4	40	2	2	2	2	2	2	0	0	0	0	0	0	0	0
171	2	26	4	2	1	14	1	1	2	1	2	4	1	2	3	1	4	18	8	4	4	4	5	2	2	4	4	5	3	37	3	1	2	2	3	1	1	1	0	0	0	0	1	1
173	2	26	4	2	1	14	1	1	2	1	2	1	1	1	1	2	2	9.6	4	5	3	3	5	2	4	5	4	5	5	41	2	1	3	1	3	1	0	1	0	0	0	0	0	1
174	2	26	4	3	3	14	1	1	2	1	1	5	2	5	4	5	5	31.2	3	4	5	4	4	4	4	5	5	5	5	45	2	2	2	2	2	2	0	0	0	0	0	0	0	0
175	2	26	4	3	3	14	1	1	2	1	2	5	3	5	5	5	4	32.4	7	4	3	2	3	3	4	3	2	2	2	28	1	1	2	2	2	3	0	1	0	0	0	1	1	1
180	1	25	4	1	1	14	1	1	1	1	1	1	1	1	1	1	1	7.2	2	4	5	2	5	5	5	5	5	5	5	46	1	2	3	1	3	1	0	0	0	0	0	0	0	0
181	2	25	4	2	1	14	1	1	2	1	1	3	1	3	4	2	4	20.4	6	4	3	3	2	2	2	1	2	1	1	21	2	2	3	1	3	1	0	0	0	0	0	0	0	0
182	2	25	4	2	1	14	1	1	2	1	2	4	1	5	1	3	3	20.4	10	2	3	2	2	1	1	2	2	2	1	18	2	2	2	2	2	3	0	0	0	0	0	1	1	0
193	2	24	4	2	1	14	1	1	2	1	1	3	3	3	3	3	3	21.6	5	4	3	3	2	2	2	3	3	2	2	26	2	2	2	2	2	1	0	0	0	0	0	0	0	0
194	2	24	4	2	1	14	1	2	2	2	2	4	1	4	4	4	4	25.2	6	4	3	3	4	2	2	3	4	3	4	32	3	1	1	3	1	3	1	1	1	1	1	1	3	3
195	1	24	4	1	1	14	1	1	2	1	1	1	1	1	1	2	2	9.6	10	3	4	3	2	1	1	1	1	1	1	18	1	2	3	1	3	1	0	0	0	0	0	0	0	0
200	2	23	4	1	1	14	1	1	2	1	1	4	1	5	1	3	1	18	3	4	3	1	5	1	1	5	5	5	5	35	3	1	1	3	1	3	1	1	1	1	1	1	3	3
211	2	22	4	1	1	14	1	1	2	2	1	4	1	2	2	1	1	13.2	8	2	1	1	1	1	1	1	1	1	1	11	1	2	3	1	3	2	0	0	0	0	0	0	0	0
212	2	22	4	1	1	14	1	2	2	1	2	2	1	3	2	2	3	15.6	4	2	2	1	2	2	1	1	2	1	1	15	2	3	2	1	2	1	0	0	0	0	0	0	0	0
216	2	21	4	1	1	14	1	1	2	2	2	4	2	3	3	2	3	20.4	5	4	3	3	4	3	3	4	3	3	3	33	2	2	3	3	3	3	0	0	0	1	0	1	2	0
218	2	23	4	2	1	15	3	1	2	1	1	4	1	5	1	5	3	22.8	8	1	2	1	1	1	1	1	1	1	1	11	1	3	3	1	3	1	0	0	0	0	0	0	0	0
226	1	25	4	3	3	17	4	2	2	2	2	3	1	2	4	3	4	20.4	6	3	3	2	1	3	4	1	4	2	1	24	2	3	3	2	2	1	0	0	0	0	0	0	0	0
231	2	45	4	5	4	18	1	1	1	2	1	4	2	2	4	3	3	21.6	5	3	3	4	3	3	2	2	3	3	3	29	2	2	2	1	3	1	0	0	0	0	0	0	0	0
234	1	37	4	5	4	18	1	1	2	1	1	2	1	3	4	2	2	16.8	4	3	3	2	1	1	1	1	1	1	1	15	1	3	3	1	3	1	0	0	0	0	0	0	0	0
249	2	25	4	3	3	18	1	1	2	1	2	3	1	5	4	2	4	22.8	4	3	3	2	3	2	4	4	1	1	2	25	2	3	3	2	2	1	0	0	0	0	0	0	0	0
255	2	24	4	4	4	18	1	1	2	2	2	5	1	3	2	3	2	19.2	9	1	1	1	1	3	1	1	1	1	1	12	2	1	1	2	1	1	0	1	1	0	1	0	0	3
256	2	24	4	4	4	18	1	1	2	2	2	5	1	3	2	3	2	19.2	9	1	1	1	1	3	1	1	1	1	1	12	2	1	1	2	1	1	0	1	1	0	1	0	0	3
265	1	23	4	1	1	18	1	1	2	1	1	2	1	1	2	1	1	9.6	6	1	2	1	1	1	1	1	1	1	1	11	1	2	1	1	3	1	0	0	1	0	0	0	0	1
277	2	22	4	1	1	18	1	1	2	1	2	1	2	5	4	5	4	25.2	6	3	3	3	2	3	3	1	1	1	1	21	2	3	3	2	3	1	0	0	0	0	0	0	0	0
291	1	22	4	1	1	18	1	1	2	1	2	3	5	5	5	5	5	33.6	7	4	2	2	1	2	2	1	1	1	1	17	1	3	3	3	3	2	0	0	0	1	0	0	1	0
294	2	21	4	1	1	18	1	1	2	1	1	3	3	4	2	3	2	20.4	3	4	2	1	4	4	3	5	4	2	3	32	2	3	3	3	2	3	0	0	0	1	0	1	2	0
295	1	21	4	1	1	18	1	1	2	1	1	5	3	4	4	4	4	28.8	6	2	2	2	2	5	3	2	3	2	1	24	2	2	3	2	3	1	0	0	0	0	0	0	0	0
296	1	21	4	1	1	18	1	1	2	2	2	2	1	5	5	3	2	21.6	6	4	3	1	2	3	2	1	5	2	1	24	1	3	3	1	3	2	0	0	0	0	0	0	0	0
298	2	21	4	1	1	18	1	1	2	2	1	2	1	4	3	2	4	19.2	6	3	3	2	1	2	1	1	2	1	1	17	2	3	3	1	3	1	0	0	0	0	0	0	0	0
301	1	21	4	1	1	18	1	1	2	2	1	2	1	2	2	1	3	13.2	8	4	1	1	1	1	1	1	3	1	1	15	3	3	3	2	3	1	1	0	0	0	0	0	1	0
302	1	21	4	1	1	18	1	1	2	1	1	5	1	3	2	2	2	18	3	3	2	1	2	1	1	4	5	4	3	26	3	1	2	2	1	2	1	1	0	0	1	0	1	2
303	1	21	4	1	1	18	1	1	2	2	2	2	1	4	4	4	4	22.8	6	4	2	1	4	2	2	5	4	4	4	32	3	1	2	3	2	3	1	1	0	1	0	1	3	1
304	1	20	4	1	1	18	1	1	2	2	1	3	1	5	5	3	5	26.4	3	1	1	1	4	1	3	4	1	1	1	18	2	1	2	1	2	1	0	1	0	0	0	0	0	1
305	2	20	4	1	1	18	1	1	2	2	1	5	1	4	3	5	5	27.6	10	5	5	5	4	5	5	5	5	3	3	45	3	2	1	3	1	3	1	0	1	1	1	1	3	2
308	1	21	4	1	1	19	1	1	1	1	1	4	2	5	5	4	2	26.4	8	4	2	1	2	5	2	2	1	1	1	21	3	2	2	3	3	2	1	0	0	1	0	0	2	0
315	2	38	4	4	4	19	1	1	1	2	1	3	1	5	3	1	5	21.6	8	3	2	2	1	1	1	1	2	1	1	15	1	3	3	1	3	1	0	0	0	0	0	0	0	0
326	1	32	4	4	4	19	1	1	2	1	1	3	2	4	3	4	3	22.8	4	3	2	2	4	2	2	4	4	5	1	29	2	1	2	3	1	2	0	1	0	1	1	0	1	2
329	2	30	4	3	3	19	1	1	2	1	2	3	3	3	3	3	3	21.6	6	3	4	3	3	3	3	3	3	3	3	31	2	2	2	2	2	2	0	0	0	0	0	0	0	0
347	2	25	4	1	1	19	1	1	2	2	2	4	4	5	2	4	1	24	7	3	3	4	3	4	4	3	3	5	2	34	3	2	1	2	1	2	1	0	1	0	1	0	1	2
348	1	25	4	3	3	19	1	1	2	1	1	3	2	4	4	2	3	21.6	10	3	1	1	3	2	1	3	2	4	3	23	2	3	3	2	3	1	0	0	0	0	0	0	0	0
353	1	24	4	2	1	19	1	1	2	1	2	4	2	5	4	5	1	25.2	6	4	2	2	3	4	4	2	5	3	4	33	3	1	2	3	1	3	1	1	0	1	1	1	3	2
355	2	24	4	3	3	19	1	1	2	2	1	3	1	3	5	4	5	25.2	4	3	4	4	4	2	2	3	5	4	4	35	2	3	2	1	2	1	0	0	0	0	0	0	0	0
356	2	24	4	3	3	19	1	1	2	1	2	3	1	3	3	1	3	16.8	4	3	3	3	4	2	2	2	3	5	2	29	3	1	2	2	3	1	1	1	0	0	0	0	1	1
360	1	24	4	2	1	19	1	1	1	1	1	5	1	5	3	2	4	24	4	3	2	1	1	1	1	1	2	1	1	14	2	2	1	1	3	1	0	0	1	0	0	0	0	1
361	2	24	4	1	1	19	1	1	1	2	2	2	5	5	3	3	4	26.4	8	3	2	1	1	1	1	1	1	1	1	13	1	2	3	1	3	1	0	0	0	0	0	0	0	0
363	1	23	4	2	1	19	1	1	2	2	2	2	3	3	4	4	4	24	9	3	3	2	3	2	2	2	2	2	1	22	2	3	3	1	3	1	0	0	0	0	0	0	0	0
366	2	23	4	1	1	19	1	1	1	1	2	5	1	5	3	1	4	22.8	3	5	5	5	5	5	5	5	5	5	5	50	3	2	2	1	2	1	1	0	0	0	0	0	1	0
368	1	23	4	1	1	19	1	1	2	1	2	4	1	4	5	4	3	25.2	6	1	3	3	2	1	1	1	3	3	1	19	1	3	3	1	3	2	0	0	0	0	0	0	0	0
371	1	23	4	2	1	19	1	1	2	1	2	3	1	3	4	2	2	18	5	3	2	3	1	4	3	1	3	2	1	23	1	3	3	1	3	1	0	0	0	0	0	0	0	0
377	1	23	4	1	1	19	1	1	2	2	1	3	1	4	5	1	5	22.8	3	1	2	3	3	3	3	2	5	3	1	26	1	2	2	1	3	1	0	0	0	0	0	0	0	0
385	2	23	4	2	1	19	1	1	2	1	2	3	1	4	2	1	2	15.6	4	2	5	4	1	4	3	1	1	1	1	23	2	1	2	2	1	2	0	1	0	0	1	0	0	2
395	1	23	4	2	1	19	1	1	2	2	2	2	1	1	2	1	1	9.6	10	1	1	1	2	1	1	1	1	1	1	11	1	2	2	1	3	1	0	0	0	0	0	0	0	0
396	1	22	4	3	3	19	1	1	2	1	2	3	1	1	3	1	3	14.4	6	1	1	1	1	1	1	1	1	1	1	10	1	1	2	1	3	1	0	1	0	0	0	0	0	1
426	2	22	4	2	1	19	1	1	2	2	1	5	1	5	5	4	5	30	6	3	4	1	4	3	2	1	2	1	1	22	2	2	2	1	3	1	0	0	0	0	0	0	0	0
432	2	22	4	1	1	19	1	1	2	1	2	3	2	3	4	2	4	21.6	5	3	2	1	2	1	1	3	2	1	1	17	1	2	1	2	2	1	0	0	1	0	0	0	0	1
440	1	21	4	1	1	19	1	1	2	2	2	3	3	2	3	2	3	19.2	4	2	2	3	2	3	2	1	3	2	2	22	2	2	1	1	2	2	0	0	1	0	0	0	0	1
443	1	21	4	1	1	19	1	1	1	2	2	3	2	3	3	4	4	22.8	5	3	4	2	2	2	1	1	1	1	1	18	2	1	1	2	2	1	0	1	1	0	0	0	0	2
452	1	21	4	1	1	19	1	1	2	2	2	5	4	5	3	5	5	32.4	3	5	5	5	5	5	5	4	5	5	5	49	3	1	2	3	1	3	1	1	0	1	1	1	3	2
453	1	21	4	1	1	19	1	1	2	1	1	1	1	5	5	3	5	24	8	2	2	1	1	1	1	1	1	1	1	12	1	1	1	1	1	1	0	1	1	0	1	0	0	3
456	1	21	4	1	1	19	1	1	2	2	2	1	1	2	4	1	1	12	7	3	4	3	1	1	1	2	2	1	1	19	3	1	1	3	1	3	1	1	1	1	1	1	3	3
457	2	21	4	1	1	19	1	1	2	2	2	3	1	5	5	4	5	27.6	2	4	5	5	2	5	5	3	2	2	1	34	1	3	3	1	3	1	0	0	0	0	0	0	0	0
458	2	21	4	1	1	19	1	1	2	1	2	4	3	3	3	3	5	25.2	5	4	3	3	4	2	3	4	4	3	4	34	2	1	1	2	2	1	0	1	1	0	0	0	0	2
459	1	21	4	1	1	19	1	1	1	2	1	5	2	4	5	4	5	30	3	5	1	1	3	3	3	2	4	1	5	28	2	1	2	1	3	1	0	1	0	0	0	0	0	1
463	1	21	4	1	1	19	1	1	2	2	1	5	5	5	5	5	5	36	8	3	2	2	1	2	2	2	2	2	2	20	3	2	3	1	3	1	1	0	0	0	0	0	1	0
464	1	21	4	1	1	19	1	1	2	2	2	3	1	5	5	3	4	25.2	8	4	3	2	1	1	1	1	2	1	1	17	1	2	2	1	3	1	0	0	0	0	0	0	0	0
465	1	21	4	1	1	19	1	1	1	2	2	2	2	1	3	2	2	14.4	7	1	1	2	2	2	2	2	2	2	2	18	3	2	1	2	3	2	1	0	1	0	0	0	1	1
466	1	21	4	1	1	19	1	1	2	1	2	2	1	1	2	3	4	15.6	2	3	3	2	1	1	1	1	2	1	1	16	1	2	2	1	3	1	0	0	0	0	0	0	0	0
467	1	21	4	5	4	19	1	1	1	1	1	1	1	1	1	1	1	7.2	6	1	3	2	1	2	1	2	1	2	1	16	1	1	1	1	1	1	0	1	1	0	1	0	0	3
468	1	21	4	1	1	19	1	1	2	2	1	3	2	2	2	2	3	16.8	5	5	5	4	3	2	2	3	3	3	3	33	3	3	3	3	3	3	1	0	0	1	0	1	3	0
470	1	21	4	1	1	19	1	1	2	1	1	5	3	4	4	3	3	26.4	10	1	3	2	1	1	1	4	4	1	1	19	1	3	3	1	3	1	0	0	0	0	0	0	0	0
471	1	21	4	1	1	19	1	1	2	2	1	2	1	2	2	3	2	14.4	4	2	2	3	3	3	4	3	2	3	3	28	2	2	1	3	2	2	0	0	1	1	0	0	1	1
472	1	21	4	1	1	19	1	1	2	2	1	3	1	4	2	3	4	20.4	7	2	2	1	2	1	1	2	2	1	1	15	1	3	3	1	3	1	0	0	0	0	0	0	0	0
473	1	21	4	1	1	19	1	1	2	2	2	3	4	5	5	4	5	31.2	10	4	5	5	1	3	3	2	1	2	1	27	2	3	3	1	3	1	0	0	0	0	0	0	0	0
474	1	21	4	1	1	19	1	1	2	2	2	5	1	5	3	1	1	19.2	5	4	3	3	2	3	1	1	3	2	5	27	1	3	3	1	1	1	0	0	0	0	1	0	0	1
475	1	21	4	1	1	19	1	1	2	2	2	5	1	3	3	4	3	22.8	2	2	2	1	1	5	5	1	1	1	1	20	2	2	3	1	3	1	0	0	0	0	0	0	0	0
476	1	21	4	1	1	19	1	1	2	1	2	5	1	2	4	2	4	21.6	6	3	2	1	2	1	1	1	1	2	1	15	2	3	3	2	2	2	0	0	0	0	0	0	0	0
477	1	21	4	1	1	19	1	1	1	1	2	3	2	5	2	2	1	18	3	4	3	3	5	5	4	4	5	4	5	42	3	1	1	2	2	1	1	1	1	0	0	0	1	2
478	1	21	4	1	1	19	1	1	2	1	1	2	1	3	5	2	2	18	6	2	1	1	1	1	1	1	2	1	1	12	1	2	3	2	3	1	0	0	0	0	0	0	0	0
480	1	21	4	1	1	19	1	1	2	1	1	3	1	5	5	4	3	25.2	2	4	4	4	3	2	3	4	4	3	4	35	1	1	1	1	1	1	0	1	1	0	1	0	0	3
481	1	21	4	1	1	19	1	1	2	1	2	3	3	3	2	2	4	20.4	6	2	3	3	2	3	2	3	2	4	2	26	2	2	2	2	2	2	0	0	0	0	0	0	0	0
482	1	21	4	1	1	19	1	1	2	2	1	2	1	2	2	1	2	12	9	2	2	1	2	1	1	2	2	1	1	15	1	3	2	1	2	1	0	0	0	0	0	0	0	0
483	1	21	4	1	1	19	1	1	2	2	2	4	1	3	3	1	2	16.8	8	1	2	1	1	3	3	1	2	1	1	16	1	3	3	1	2	1	0	0	0	0	0	0	0	0
484	1	21	4	1	1	19	1	1	2	1	1	2	3	3	3	2	3	19.2	5	3	1	1	3	3	1	1	2	1	1	17	2	3	2	2	3	2	0	0	0	0	0	0	0	0
485	1	21	4	1	1	19	1	1	2	2	2	2	1	2	3	2	1	13.2	4	2	1	2	3	1	1	2	1	2	2	17	2	2	1	2	3	1	0	0	1	0	0	0	0	1
486	2	21	4	1	1	19	1	1	1	2	2	2	1	5	3	2	2	18	9	1	2	1	1	1	1	1	1	1	1	11	2	1	1	1	3	1	0	1	1	0	0	0	0	2
487	1	21	4	1	1	19	1	1	2	2	1	5	1	3	5	2	1	20.4	8	4	1	1	1	1	1	2	1	1	1	14	1	3	3	1	3	1	0	0	0	0	0	0	0	0
488	2	21	4	1	1	19	1	1	2	2	2	3	1	3	3	1	4	18	5	5	2	1	5	1	1	5	3	4	4	31	3	2	2	3	2	3	1	0	0	1	0	1	3	0
489	1	21	4	1	1	19	1	1	2	1	1	3	1	4	5	4	4	25.2	8	4	3	3	2	3	3	2	3	2	2	27	2	3	3	2	2	3	0	0	0	0	0	1	1	0
490	2	21	4	1	1	19	1	1	2	2	2	5	1	4	3	1	4	21.6	8	4	2	2	3	1	3	4	2	5	2	28	3	2	1	3	1	1	1	0	1	1	1	0	2	2
491	2	21	4	1	1	19	1	1	1	2	2	3	1	3	1	3	4	18	4	3	3	1	2	4	2	1	2	1	1	20	1	3	2	1	2	1	0	0	0	0	0	0	0	0
493	2	21	4	1	1	19	1	1	2	1	2	3	2	3	4	2	3	20.4	9	1	2	1	1	1	1	1	2	1	1	12	1	2	2	1	3	1	0	0	0	0	0	0	0	0
494	2	21	4	1	1	19	1	1	2	2	2	2	3	3	2	1	3	16.8	2	5	4	3	4	2	2	4	2	2	3	31	2	1	2	3	2	2	0	1	0	1	0	0	1	1
496	2	21	4	1	1	19	1	1	2	1	1	4	1	4	5	5	4	27.6	7	4	4	4	3	2	2	2	5	3	1	30	1	1	2	1	2	1	0	1	0	0	0	0	0	1
499	1	21	4	1	1	19	1	1	2	1	1	4	1	3	5	2	2	20.4	5	1	2	1	1	1	1	1	1	1	1	11	2	3	3	2	3	1	0	0	0	0	0	0	0	0
504	2	21	4	1	1	19	1	1	1	1	1	4	1	3	4	5	2	22.8	4	3	4	2	2	1	1	1	1	1	1	17	1	2	2	1	3	1	0	0	0	0	0	0	0	0
512	2	21	4	1	1	19	1	1	2	1	1	3	1	4	2	2	3	18	10	3	5	4	1	1	1	2	3	1	1	22	1	1	3	1	3	1	0	1	0	0	0	0	0	1
515	2	21	4	1	1	19	1	1	2	2	1	5	2	5	5	5	1	27.6	10	3	2	1	1	2	2	1	1	1	1	15	1	2	2	1	3	1	0	0	0	0	0	0	0	0
517	2	21	4	1	1	19	1	1	2	1	1	1	3	3	4	4	2	20.4	8	2	3	3	4	2	2	4	4	4	4	32	3	2	2	3	2	2	1	0	0	1	0	0	2	0
518	2	21	4	1	1	19	1	1	2	1	1	1	1	1	1	1	1	7.2	8	2	2	1	2	2	2	2	2	1	1	17	1	1	1	1	1	1	0	1	1	0	1	0	0	3
526	2	21	4	1	1	19	1	1	2	2	2	2	1	2	3	1	2	13.2	7	2	2	1	2	1	1	1	1	1	1	13	2	3	3	2	3	1	0	0	0	0	0	0	0	0
533	1	21	4	1	1	19	1	1	2	2	2	3	2	2	4	2	2	18	8	2	2	2	1	2	1	1	1	1	1	14	1	3	3	1	3	1	0	0	0	0	0	0	0	0
549	1	20	4	1	1	19	1	1	2	1	1	3	5	4	5	2	5	28.8	8	3	2	1	4	4	1	2	1	2	2	22	2	2	2	1	2	1	0	0	0	0	0	0	0	0
552	2	20	4	1	1	19	1	1	1	2	2	3	1	3	1	3	4	18	2	5	3	3	5	1	1	5	4	4	2	33	3	1	3	3	1	1	1	1	0	1	1	0	2	2
564	2	20	4	1	1	19	1	1	2	2	2	2	3	2	2	2	2	15.6	8	1	1	3	2	2	2	3	2	2	2	20	1	2	3	2	2	2	0	0	0	0	0	0	0	0
565	2	20	4	1	1	19	1	1	1	2	2	1	1	5	3	2	2	16.8	5	4	2	1	4	1	2	4	3	4	2	27	2	2	2	3	1	1	0	0	0	1	1	0	1	1
566	2	20	4	1	1	19	1	1	2	2	1	4	4	5	5	4	4	31.2	4	4	4	2	2	1	2	2	3	2	1	23	1	1	1	3	1	2	0	1	1	1	1	0	1	3
576	1	19	4	2	1	19	1	1	2	2	2	2	1	3	2	2	3	15.6	4	3	2	1	2	2	1	3	2	2	2	20	3	2	2	2	2	2	1	0	0	0	0	0	1	0
585	2	24	4	3	3	23	4	1	2	1	2	5	1	5	5	5	3	28.8	6	3	4	4	4	2	3	3	2	2	2	29	3	2	3	2	3	1	1	0	0	0	0	0	1	0
590	1	60	4	5	4	25	2	1	2	2	1	1	1	1	1	1	1	7.2	8	3	2	2	1	1	1	1	2	1	1	15	1	2	2	1	2	1	0	0	0	0	0	0	0	0
595	1	55	4	4	4	25	2	1	1	2	2	1	1	2	3	1	3	13.2	4	3	3	1	1	1	1	1	3	1	1	16	1	1	3	2	1	1	0	1	0	0	1	0	0	2
609	2	36	4	3	3	25	2	2	1	2	2	3	2	2	4	4	2	20.4	7	3	3	2	2	4	2	2	1	1	1	21	1	1	2	2	2	1	0	1	0	0	0	0	0	1
615	2	35	4	3	3	25	2	1	2	2	1	5	5	4	5	5	4	33.6	5	4	4	3	3	2	4	3	4	3	2	32	1	3	2	1	3	1	0	0	0	0	0	0	0	0
633	1	26	4	3	3	25	2	1	2	2	2	3	1	2	2	2	2	14.4	7	3	3	2	2	2	3	3	3	1	1	23	2	3	3	2	2	2	0	0	0	0	0	0	0	0
644	2	24	4	1	1	25	2	1	2	1	2	3	1	4	3	3	4	21.6	7	2	2	2	3	1	1	3	2	3	3	22	2	2	2	3	3	1	0	0	0	1	0	0	1	0
648	2	24	4	3	3	25	2	1	2	2	2	4	1	5	3	3	4	24	2	5	1	1	4	1	3	4	4	4	5	32	2	2	2	3	3	1	0	0	0	1	0	0	1	0
649	1	24	4	1	1	25	2	1	2	1	2	3	2	3	4	3	3	21.6	7	3	2	3	2	3	2	3	2	3	2	25	2	2	2	2	1	2	0	0	0	0	1	0	0	1
651	1	24	4	1	1	25	2	1	1	2	2	1	1	5	4	2	4	20.4	3	5	2	1	5	1	1	5	5	5	5	35	3	1	1	1	3	1	1	1	1	0	0	0	1	2
668	2	23	4	1	1	25	2	1	2	2	2	3	1	4	3	3	1	18	4	4	5	5	3	1	1	3	3	3	3	31	2	1	1	2	2	2	0	1	1	0	0	0	0	2
677	2	23	4	1	1	25	2	1	2	1	1	3	1	1	1	1	4	13.2	3	3	3	1	2	1	1	3	3	2	1	20	2	3	3	2	3	2	0	0	0	0	0	0	0	0
684	2	23	4	1	1	25	2	1	1	2	1	4	2	5	3	3	3	24	7	3	3	2	2	1	2	2	2	2	2	21	1	2	2	1	2	2	0	0	0	0	0	0	0	0
689	2	22	4	1	1	25	2	1	2	2	2	4	3	4	4	4	4	27.6	4	4	4	4	3	4	3	4	4	3	2	35	3	2	1	3	2	1	1	0	1	1	0	0	2	1
690	2	22	4	1	1	25	2	1	2	1	2	1	1	3	3	4	1	15.6	7	3	2	1	1	1	1	1	1	1	1	13	2	3	3	2	3	1	0	0	0	0	0	0	0	0
714	2	21	4	1	1	25	2	1	2	1	1	5	1	4	2	5	4	25.2	3	3	4	4	4	1	3	4	4	3	1	31	2	3	3	2	3	3	0	0	0	0	0	1	1	0
717	2	21	4	1	1	25	2	1	2	2	2	3	1	3	3	4	3	20.4	9	2	1	1	1	1	1	1	1	1	1	11	2	3	3	2	2	1	0	0	0	0	0	0	0	0
718	2	21	4	1	1	25	2	1	2	2	2	4	2	2	3	3	3	20.4	5	4	3	3	4	3	3	5	5	4	5	39	3	2	2	3	1	3	1	0	0	1	1	1	3	1
719	2	21	4	1	1	25	2	1	2	2	1	1	1	1	1	1	1	7.2	7	3	3	2	4	4	4	4	4	4	5	37	1	1	1	1	1	1	0	1	1	0	1	0	0	3
721	2	21	4	1	1	25	2	1	2	2	1	4	4	4	4	4	4	28.8	4	3	4	2	3	4	3	2	5	4	4	34	2	2	3	3	2	2	0	0	0	1	0	0	1	0
731	1	21	4	1	1	25	2	1	2	2	2	1	1	3	4	2	4	18	7	3	3	3	1	1	1	2	2	1	1	18	1	3	3	2	2	1	0	0	0	0	0	0	0	0
751	2	20	4	1	1	25	2	1	2	2	2	4	1	4	4	2	3	21.6	3	5	5	5	5	4	4	5	5	5	4	47	1	2	1	3	1	2	0	0	1	1	1	0	1	2
753	2	20	4	1	1	25	2	1	2	1	1	3	3	3	3	3	3	21.6	6	3	3	3	3	3	3	3	3	3	3	30	2	2	2	2	2	2	0	0	0	0	0	0	0	0
754	2	20	4	1	1	25	2	1	2	2	2	3	1	3	1	3	1	14.4	5	1	2	1	1	2	1	1	2	1	1	13	1	3	2	1	3	1	0	0	0	0	0	0	0	0
755	2	20	4	1	1	25	2	1	2	1	1	3	1	2	2	1	3	14.4	5	1	3	1	1	2	1	1	1	1	1	13	1	3	3	1	3	1	0	0	0	0	0	0	0	0
761	1	20	4	1	1	25	2	1	2	2	2	3	2	4	4	3	4	24	5	5	3	3	4	2	3	4	5	4	3	36	3	1	1	2	1	2	1	1	1	0	1	0	1	3
762	1	20	4	1	1	25	2	1	2	2	2	4	1	3	5	4	5	26.4	8	3	5	1	1	2	2	1	1	1	1	18	2	3	3	1	3	1	0	0	0	0	0	0	0	0
766	1	20	4	1	1	25	2	1	2	2	2	2	1	4	2	2	1	14.4	6	2	3	1	1	4	2	1	1	1	1	17	2	3	3	2	3	1	0	0	0	0	0	0	0	0
768	1	20	4	1	1	25	2	1	2	1	1	4	1	3	4	2	3	20.4	8	1	2	1	2	1	1	1	2	1	1	13	2	3	2	2	2	1	0	0	0	0	0	0	0	0
769	2	20	4	1	1	25	2	1	2	1	1	1	1	1	1	1	1	7.2	7	3	2	1	1	1	1	3	1	1	1	15	1	1	1	2	1	1	0	1	1	0	1	0	0	3
775	2	19	4	1	1	25	2	1	2	2	2	1	1	1	1	3	2	10.8	3	5	3	4	3	5	3	3	5	2	2	35	2	3	3	2	2	2	0	0	0	0	0	0	0	0
780	2	18	4	1	1	25	2	1	2	1	2	1	1	1	3	1	5	14.4	6	5	2	1	4	5	5	5	5	4	5	41	1	2	2	2	3	1	0	0	0	0	0	0	0	0
785	2	24	4	3	3	28	5	1	2	1	1	4	5	1	1	3	1	18	2	3	4	5	4	3	4	5	3	4	4	39	3	3	3	3	2	3	1	0	0	1	0	1	3	0
786	1	41	4	5	4	29	1	1	2	2	2	4	4	4	4	5	1	26.4	2	5	5	4	5	4	4	5	5	4	5	46	2	1	3	3	1	1	0	1	0	1	1	0	1	2
791	1	24	4	2	1	29	1	1	2	2	2	3	3	3	3	3	3	21.6	5	3	3	3	3	3	3	3	3	3	3	30	2	2	2	2	2	2	0	0	0	0	0	0	0	0
794	1	36	4	3	3	31	5	2	1	1	2	3	1	2	2	2	3	15.6	5	2	2	2	2	1	1	2	1	1	1	15	1	2	2	1	2	1	0	0	0	0	0	0	0	0
8	2	22	5	2	1	2	3	1	2	2	1	3	1	3	3	5	3	21.6	2	4	5	5	5	4	4	5	5	5	5	47	2	1	2	1	3	3	0	1	0	0	0	1	1	1
9	1	20	5	1	1	2	3	1	2	2	2	5	1	4	5	3	4	26.4	2	2	3	1	1	2	1	1	3	1	1	16	2	3	3	2	3	1	0	0	0	0	0	0	0	0
24	1	22	5	1	1	6	3	1	2	1	2	3	1	5	5	3	2	22.8	8	4	1	1	3	1	1	3	4	1	2	21	2	1	2	3	2	2	0	1	0	1	0	0	1	1
33	2	19	5	1	1	6	3	1	2	2	2	5	1	4	5	3	3	25.2	3	4	4	2	1	2	1	2	4	3	2	25	2	1	1	1	1	1	0	1	1	0	1	0	0	3
52	2	18	5	1	1	6	3	1	2	1	2	3	2	4	4	4	5	26.4	6	4	3	3	3	3	3	4	4	3	1	31	2	1	1	1	1	1	0	1	1	0	1	0	0	3
56	2	25	5	4	4	9	2	1	2	2	2	3	1	3	5	3	2	20.4	5	3	2	1	1	2	1	2	3	2	1	18	2	1	2	2	1	2	0	1	0	0	1	0	0	2
72	2	30	5	3	3	13	3	1	2	1	2	4	1	4	4	4	4	25.2	5	3	3	3	2	2	2	1	2	1	1	20	2	2	2	1	3	1	0	0	0	0	0	0	0	0
83	2	21	5	1	1	13	3	1	2	1	1	3	1	1	2	1	3	13.2	8	3	1	1	1	1	1	1	1	1	1	12	2	3	3	1	3	1	0	0	0	0	0	0	0	0
213	2	22	5	1	1	14	1	1	2	2	1	3	5	5	5	4	3	30	5	3	4	3	3	3	2	4	5	3	4	34	2	2	2	1	2	2	0	0	0	0	0	0	0	0
214	2	22	5	1	1	14	1	1	2	2	2	2	3	4	4	4	4	25.2	5	4	4	4	4	4	4	4	5	5	4	42	2	2	3	1	3	1	0	0	0	0	0	0	0	0
222	2	34	5	5	4	17	4	1	2	2	2	5	2	4	4	4	5	28.8	5	3	3	2	2	1	1	2	3	3	2	22	2	3	3	2	3	1	0	0	0	0	0	0	0	0
227	2	21	5	1	1	17	4	2	2	2	1	2	1	2	3	1	3	14.4	7	3	2	2	3	1	1	2	1	1	1	17	1	3	3	1	3	1	0	0	0	0	0	0	0	0
279	1	22	5	1	1	18	1	1	2	2	2	3	2	4	4	4	4	25.2	5	3	3	4	4	4	3	4	4	4	3	36	2	2	2	3	2	2	0	0	0	1	0	0	1	0
307	1	20	5	1	1	18	1	1	2	2	2	3	4	4	3	2	5	25.2	5	4	1	2	2	3	3	3	4	2	1	25	2	3	3	3	2	2	0	0	0	1	0	0	1	0
342	1	25	5	1	1	19	1	1	2	2	1	1	3	3	3	4	3	20.4	7	2	2	1	3	2	2	4	2	2	1	21	1	3	3	1	2	1	0	0	0	0	0	0	0	0
364	1	23	5	2	1	19	1	1	2	2	2	2	1	3	4	3	4	20.4	5	4	4	2	3	3	2	3	2	2	1	26	2	3	3	1	3	1	0	0	0	0	0	0	0	0
365	1	23	5	2	1	19	1	1	2	1	1	2	1	2	3	1	3	14.4	5	3	4	1	1	1	1	1	1	1	1	15	1	3	3	1	3	1	0	0	0	0	0	0	0	0
378	1	23	5	1	1	19	1	1	2	2	2	3	5	5	5	3	3	28.8	5	5	4	4	5	3	5	5	5	4	5	45	2	3	3	2	3	3	0	0	0	0	0	1	1	0
416	2	22	5	1	1	19	1	1	2	1	2	3	2	4	2	3	4	21.6	4	4	4	3	4	2	2	4	4	4	3	34	2	1	1	2	1	2	0	1	1	0	1	0	0	3
422	2	22	5	1	1	19	1	1	2	2	1	3	1	3	3	3	2	18	3	1	2	1	1	1	1	1	1	1	1	11	1	3	3	1	3	1	0	0	0	0	0	0	0	0
438	1	21	5	1	1	19	1	1	2	1	1	3	3	3	3	2	4	21.6	7	3	3	3	3	3	3	3	3	3	3	30	2	2	2	2	2	2	0	0	0	0	0	0	0	0
439	1	21	5	1	1	19	1	1	2	2	2	3	3	3	3	3	3	21.6	4	3	3	3	3	3	3	3	3	3	3	30	2	2	2	2	2	2	0	0	0	0	0	0	0	0
442	1	21	5	1	1	19	1	1	2	2	2	3	1	2	3	2	3	16.8	6	3	2	1	1	2	2	1	2	1	1	16	3	2	3	2	2	1	1	0	0	0	0	0	1	0
444	1	21	5	1	1	19	1	1	1	2	2	4	5	5	5	5	5	34.8	5	5	3	3	3	3	4	2	2	1	1	27	1	3	3	1	3	2	0	0	0	0	0	0	0	0
446	1	21	5	1	1	19	1	1	2	2	1	3	4	4	2	2	3	21.6	5	3	2	3	1	1	2	1	2	1	1	17	2	2	3	1	2	1	0	0	0	0	0	0	0	0
447	1	21	5	1	1	19	1	1	2	2	2	2	5	3	4	5	1	24	7	3	2	1	2	3	3	2	2	4	4	26	2	3	2	2	2	1	0	0	0	0	0	0	0	0
449	1	21	5	1	1	19	1	1	2	2	2	5	5	4	5	5	5	34.8	7	4	2	1	3	1	1	1	4	2	4	23	2	3	3	1	3	2	0	0	0	0	0	0	0	0
495	2	21	5	1	1	19	1	1	2	1	1	4	2	4	3	2	3	21.6	5	2	4	3	4	1	1	2	3	4	4	28	1	3	3	2	2	1	0	0	0	0	0	0	0	0
498	2	21	5	1	1	19	1	1	2	2	1	3	3	3	2	2	3	19.2	6	2	2	2	2	2	2	2	2	2	2	20	2	2	2	2	2	2	0	0	0	0	0	0	0	0
505	2	21	5	1	1	19	1	1	2	2	2	1	1	4	5	1	5	20.4	7	3	3	3	3	1	1	3	3	1	1	22	3	1	1	1	3	1	1	1	1	0	0	0	1	2
507	2	21	5	1	1	19	1	1	2	2	2	1	3	1	3	2	1	13.2	7	1	3	3	3	1	3	1	3	1	3	22	1	2	2	1	2	2	0	0	0	0	0	0	0	0
509	2	21	5	1	1	19	1	1	1	2	1	1	1	5	1	1	3	14.4	10	4	2	2	1	1	1	3	3	3	1	21	2	1	3	1	2	1	0	1	0	0	0	0	0	1
513	2	21	5	1	1	19	1	1	2	2	2	4	5	5	5	5	5	34.8	4	5	5	5	5	3	3	4	5	5	4	44	2	1	2	2	2	1	0	1	0	0	0	0	0	1
514	2	21	5	1	1	19	1	1	2	2	2	3	3	3	2	3	4	21.6	7	3	2	1	2	3	2	2	2	2	1	20	2	1	1	2	2	1	0	1	1	0	0	0	0	2
520	2	21	5	1	1	19	1	1	1	2	1	4	5	5	5	5	5	34.8	6	5	5	4	5	3	4	2	3	4	2	37	2	2	2	2	2	2	0	0	0	0	0	0	0	0
521	2	21	5	1	1	19	1	1	2	2	1	5	1	5	2	3	1	20.4	9	3	5	5	2	2	2	3	1	1	1	25	1	3	3	1	2	1	0	0	0	0	0	0	0	0
522	2	21	5	1	1	19	1	1	2	2	2	5	5	5	5	4	3	32.4	8	3	3	3	3	3	3	3	3	3	3	30	2	2	2	2	2	2	0	0	0	0	0	0	0	0
523	2	21	5	1	1	19	1	1	2	2	2	3	1	2	4	2	3	18	5	1	3	2	1	1	1	1	1	1	1	13	1	2	2	1	3	1	0	0	0	0	0	0	0	0
524	2	21	5	1	1	19	1	1	2	2	2	4	1	5	3	3	4	24	4	5	5	4	4	4	4	4	5	3	1	39	1	3	3	1	3	1	0	0	0	0	0	0	0	0
525	2	21	5	1	1	19	1	1	2	2	2	5	1	5	2	3	5	25.2	5	5	4	3	5	1	1	5	5	5	3	37	3	3	3	2	1	1	1	0	0	0	1	0	1	1
541	1	20	5	3	3	19	1	1	2	2	2	4	4	5	5	4	5	32.4	5	3	2	4	3	4	3	2	4	3	5	33	1	2	3	1	3	1	0	0	0	0	0	0	0	0
546	1	20	5	1	1	19	1	1	2	2	2	3	2	4	3	5	2	22.8	8	4	1	1	3	5	1	4	4	2	1	26	1	3	3	2	1	2	0	0	0	0	1	0	0	1
556	1	20	5	1	1	19	1	1	2	2	2	3	1	4	4	2	4	21.6	7	3	4	4	5	2	1	1	4	1	1	26	1	3	3	1	3	1	0	0	0	0	0	0	0	0
559	1	20	5	1	1	19	1	1	2	1	1	2	2	3	2	5	1	18	7	3	3	4	3	4	3	1	3	4	1	29	1	3	3	1	3	1	0	0	0	0	0	0	0	0
570	1	20	5	1	1	19	1	1	2	1	2	4	2	5	3	5	1	24	10	3	3	1	3	1	2	1	3	2	1	20	2	3	3	1	3	1	0	0	0	0	0	0	0	0
685	2	23	5	1	1	25	2	1	2	1	1	1	1	1	3	2	5	15.6	4	2	1	1	1	1	2	1	2	1	1	13	1	3	3	1	3	1	0	0	0	0	0	0	0	0
688	2	22	5	1	1	25	2	1	2	1	1	2	1	2	4	2	3	16.8	2	2	2	1	1	1	1	1	1	1	1	12	1	2	1	1	3	2	0	0	1	0	0	0	0	1
707	2	22	5	1	1	25	2	1	2	2	2	2	1	3	3	1	4	16.8	7	1	3	2	3	1	1	3	3	2	2	21	2	3	3	1	3	1	0	0	0	0	0	0	0	0
709	2	22	5	1	1	25	2	1	2	2	1	3	3	3	3	3	3	21.6	7	3	3	3	3	3	3	3	3	3	3	30	2	2	2	2	2	2	0	0	0	0	0	0	0	0
712	2	21	5	1	1	25	2	1	2	1	1	3	3	3	3	3	3	21.6	7	3	3	1	1	1	2	1	1	3	1	17	2	2	2	2	2	2	0	0	0	0	0	0	0	0
715	1	21	5	1	1	25	2	1	2	2	2	2	1	5	5	2	2	20.4	6	5	4	2	5	5	5	5	5	5	5	46	2	2	2	1	3	1	0	0	0	0	0	0	0	0
724	2	21	5	1	1	25	2	1	2	2	2	1	2	3	3	2	4	18	8	2	3	3	4	2	3	2	4	2	2	27	1	2	2	1	3	1	0	0	0	0	0	0	0	0
725	1	21	5	1	1	25	2	1	2	2	2	3	1	2	3	2	5	19.2	6	1	2	3	2	5	4	2	2	1	1	23	2	2	3	2	2	3	0	0	0	0	0	1	1	0
726	1	21	5	1	1	25	2	1	1	2	2	3	2	4	4	2	2	20.4	5	3	2	3	3	2	1	2	2	2	1	21	1	2	2	2	2	1	0	0	0	0	0	0	0	0
727	1	21	5	1	1	25	2	1	2	1	1	4	1	3	2	1	2	15.6	6	2	3	1	1	1	1	1	2	1	1	14	1	3	3	3	3	1	0	0	0	1	0	0	1	0
729	2	21	5	1	1	25	2	1	2	2	1	3	1	3	4	3	3	20.4	7	3	3	1	2	1	1	2	3	2	1	19	2	3	3	1	3	1	0	0	0	0	0	0	0	0
745	2	20	5	1	1	25	2	1	2	1	1	4	3	5	5	3	5	30	5	3	2	1	5	5	5	3	5	3	5	37	2	3	3	1	3	3	0	0	0	0	0	1	1	0
767	2	20	5	1	1	25	2	1	2	2	1	4	1	4	3	3	3	21.6	4	2	4	2	2	2	1	3	2	1	1	20	1	2	3	2	3	2	0	0	0	0	0	0	0	0
																		20.83

## Sheet: Sheet2
SN														SN
Gender														Gender
Age														Age
Specialty														Specialty
Qualification														Qualification
Qualification2														Qualification2
City														City
Region														Region
Nationality														Nationality
General health: Chronic disease														GH1
General health: walk regularly														GH2
General health: healthy food														GH3
spent a lot of time thinking about social media or planned use of social media?														SMA1
felt an urge to use social media more and more?														SMA2
used social media to forget about personal problems?														SMA3
tried to cut down on the use of social media without success?														SMA4
become restless or troubled if you have been prohibited from using social media?														SMA5
used social media so much that it has had a negative impact on your job/studies?														SMA6
Social Media Addiction Total														SMA_Total
My smartphone is the most important thing in my life.														MA1
Conflicts have arisen between me and my family (or friends) because of my smartphone use.														MA2
Preoccupying myself with my smartphone is a way of changing my mood (I get a buzz, or I can escape or get away, if I need to).														MA3
Over time, I fiddle around more and more with my smartphone.														MA4
If I cannot use or access my smartphone when I feel like, I feel sad, moody, or irritable.														MA5
If I try to cut the time I use my smartphone, I manage to do so for a while, but then I end up using it as much or more than before.														MA6
Mobile Phone Additiction Total														MA_Total
Mobile Phone Additiction Total out of 6														MA_Total6
During the past 7 days, how would you rate your sleep quality overall?														SleepQuality
tired out for no good reason?														K1
nervous														K2
so nervous that nothing could calm you down														K3
hopeless														K4
restless or fidgety														K5
so restless you could not sit still														K6
depressed														K7
that everything was an effort														K8
so sad that nothing could cheer you up														K9
worthless														K10
Kessler Total score														K_total
How often do you feel tired?														B1
How often are you physically exhausted?														B2
How often are you emotionally exhausted?														B3
How often do you think: ”I can’t take it anymore”?														B4
How often do you feel worn out?														B5
How often do you feel weak and susceptible to illness?														B6
Burout Total														B_Total
Burnot Average														B_ave
In most ways my life is close to my ideal.														SWLS1
The conditions of my life are excellent.														SWLS2
I am satisfied with my life.														SWLS3
So far I have gotten the important things I want in life.														SWLS4
If I could live my life over, I would change almost nothing.														SWLS5
SWLS Total														SWLS_total
I experience a general sense of emptiness.														L1
There are plenty of people I can rely on when I have problems.														L2
There are many people I can trust completely.														L3
I miss having people around.														L4
There are enough people I feel close to.														L5
I often feel rejected.														L6
L1 score														L1s
L2 score														L2s
L3 score														L3s
L4 score														L4s
L5 score														L5s
L6 score														L6s
Emotional loneliness														EL
Social loneliness														SL
Have you ever had thoughts of taking your own life, even if you would not really do it?														Su1
During the past 12 months, have you had thoughts of taking your own life?														Su2
Have you ever attempted to take your own life?														Su3
If you have suicidal thought or attempted to suicide, did you asked for a help?														Su4
